# Supplementary material for: SPATA2 Links CYLD to LUBAC, Activates CYLD, and Controls LUBAC Signaling
Source: Mol Cell. 2016 Sep 15;63(6):990–1005. doi: 10.1016/j.molcel.2016.08.001 (PMC5031558; doi:10.1016/j.molcel.2016.08.001)
Supplement: Table S1. Mass Spectrometry Analysis of CYLD Interactome [file mmc2.xlsx]

## Sheet: Sheet1
							CYLD WT pulldown			CYLD dBBOX pulldown			B-box-dependent interactors
Accession	Description	Gene name	Peptide count	Unique peptides	Confidence Score	Anova. p-value	WT/Control_replicate 1	WT/Control_replicate 2	Log2 WT/Control average	dBBOX/Control_replicate 1	dBBOX/Control_replicate 2	Log2 dBBOX/Control average	Log2 WT/dBBOX average
sp|Q9UM82|SPAT2_HUMAN	Spermatogenesis-associated protein 2	SPATA2	19	18	1533.62	1.22296e-06	91.0287	97.824	6.56112	0.298092	0.333322	-1.66334	8.22446
sp|P06730|IF4E_HUMAN	Eukaryotic translation initiation factor 4E	EIF4E	1	1	70.91	0.132581	0.267773	0.000578127	-2.89781	0.000549206	0.000578127	-10.7929	7.89506
sp|Q8IUW3|SPA2L_HUMAN	Spermatogenesis-associated protein 2-like protein	SPATA2L	22	22	1660.27	0.000339014	35.1994	27.4697	4.96968	0.87141	1.04513	-0.0614977	5.03118
tr|E9PIW1|E9PIW1_HUMAN	Baculoviral IAP repeat-containing protein 2 (Fragment)	BIRC2	1	1	64	0.0898615	35.582	1152.11	9.21394	3.01873	57.9431	4.92983	4.28411
tr|E9PKF3|E9PKF3_HUMAN	Acetyl-CoA acetyltransferase, mitochondrial (Fragment)	ACAT1	1	1	21.72	4.72626e-05	9.33447	9.49076	3.2346	0.501606	0.488247	-1.01471	4.24931
sp|Q8IYT3|CC170_HUMAN	Coiled-coil domain-containing protein 170	CCDC170	1	1	27.63	0.444296	1087.36	1	9.08794	29.1867	34.3826	4.99026	4.09769
tr|E9PLD3|E9PLD3_HUMAN	Uncharacterized protein		1	1	81.2	0.0235786	0.00704787	0.000266266	-8.0951	0.000254828	0.000266266	-11.9062	3.81107
sp|Q12933-4|TRAF2_HUMAN	Isoform 4 of TNF receptor-associated factor 2	TRAF2	1	1	77.45	0.00158076	46.8212	109.181	6.28542	6.53395	12.1496	3.2237	3.06173
tr|H7BYN3|H7BYN3_HUMAN	Transcription factor A, mitochondrial (Fragment)	TFAM	1	1	57.42	0.00103044	0.124863	0.059286	-3.44105	0.0166879	0.00971801	-6.243	2.80194
sp|Q2M1Z3|RHG31_HUMAN	Rho GTPase-activating protein 31	ARHGAP31	1	1	21.08	0.000159561	2424.74	2399.32	11.236	498.959	252.473	8.5535	2.68253
sp|P62266|RS23_HUMAN	40S ribosomal protein S23	RPS23	7	7	524.36	0.000553793	0.574859	0.818073	-0.521875	0.0955042	0.130284	-3.14696	2.62508
tr|E7EUW0|E7EUW0_HUMAN	Serine-rich coiled-coil domain-containing protein 1	CCSER1	1	1	23.04	0.292128	1224.49	5.66894	9.26463	245.627	2.00123	6.95203	2.3126
sp|P08123|CO1A2_HUMAN	Collagen alpha-2(I) chain	COL1A2	2	2	148.2	0.00476103	0.185297	0.388856	-1.80049	0.0630703	0.0563073	-4.0664	2.2659
sp|Q7Z3Z0|K1C25_HUMAN	Keratin, type I cytoskeletal 25	KRT25	1	1	26.94	0.00276014	0.0180609	0.00445547	-6.47288	0.00374035	0.00105755	-8.70338	2.2305
sp|Q86XE3|MICU3_HUMAN	Calcium uptake protein 3, mitochondrial	MICU3	1	1	25.4	0.00223633	513.56	290.514	8.65119	139.189	47.9069	6.54763	2.10355
sp|P00558-2|PGK1_HUMAN	Isoform 2 of Phosphoglycerate kinase 1	PGK1	1	1	45.28	0.558856	29.0028	0.681371	3.89162	7.46306	0.0548133	1.91032	1.9813
sp|Q14315-2|FLNC_HUMAN	Isoform 2 of Filamin-C OS=Homo sapiens	FLNC	48	47	3319.24	0.00105634	8.89991	8.46537	3.11813	2.4868	2.16794	1.2187	1.89943
sp|P40926-2|MDHM_HUMAN	Isoform 2 of Malate dehydrogenase, mitochondrial	MDH2	1	1	57.61	0.0120732	0.331122	0.40259	-1.44671	0.0952842	0.110094	-3.28365	1.83693
sp|P12236|ADT3_HUMAN	ADP/ATP translocase 3	SLC25A6	5	5	337.56	0.000408595	28.4918	44.8899	5.19735	8.74196	14.0121	3.50805	1.6893
tr|X1WI28|X1WI28_HUMAN	60S ribosomal protein L10 (Fragment)	RPL10	4	4	296.25	0.0031502	0.45348	0.347693	-1.31981	0.103923	0.146204	-2.99927	1.67945
sp|Q7Z333|SETX_HUMAN	Probable helicase senataxin	SETX	1	1	26.72	0.0024822	7023.21	1314.66	12.0255	2154.86	461.319	10.3532	1.67222
sp|Q9C075|K1C23_HUMAN	Keratin, type I cytoskeletal 23	KRT23	1	1	33.42	0.0466222	0.992003	0.690546	-0.249351	0.168817	0.360209	-1.91859	1.66924
sp|Q9NQC7-2|CYLD_HUMAN	Isoform 2 of Ubiquitin carboxyl-terminal hydrolase CYLD	CYLD	555	551	40009.3	3.25948e-05	43612.9	83344.9	15.954	14741.1	26346.5	14.3264	1.62758
sp|Q14192|FHL2_HUMAN	Four and a half LIM domains protein 2	FHL2	3	3	194.01	0.0124039	7.0304	11.1312	3.18282	2.38536	3.5757	1.57557	1.60725
sp|Q15057|ACAP2_HUMAN	Arf-GAP with coiled-coil, ANK repeat and PH domain-containing protein 2	ACAP2	17	17	951.62	0.00172966	8.40112	12.4795	3.38409	3.8049	3.50448	1.86975	1.51434
sp|P36578|RL4_HUMAN	60S ribosomal protein L4	RPL4	16	16	1036.61	0.0164121	0.639689	1.1359	-0.171706	0.296144	0.326197	-1.68422	1.51252
sp|P23246-2|SFPQ_HUMAN	Isoform Short of Splicing factor, proline- and glutamine-rich	SFPQ	3	3	150.26	0.708675	2.62059	0.412374	0.60073	0.605088	0.470125	-0.895377	1.49611
sp|Q4VXU2|PAP1L_HUMAN	Polyadenylate-binding protein 1-like	PABPC1L	1	1	29.38	0.000883176	515.828	1060.7	9.62253	149.816	421.2	8.15739	1.46515
sp|Q8N5C8-2|TAB3_HUMAN	Isoform 2 of TGF-beta-activated kinase 1 and MAP3K7-binding protein 3	TAB3	1	1	44.07	0.537672	0.000747677	2.75906	0.464566	0.190801	0.809135	-1.00009	1.46466
sp|Q86V81|THOC4_HUMAN	THO complex subunit 4	ALYREF	4	4	178.89	0.027035	0.0208337	0.143392	-3.60625	0.0209663	0.0414727	-5.00141	1.39516
sp|Q5SQI0-2|ATAT_HUMAN	Isoform 2 of Alpha-tubulin N-acetyltransferase 1	ATAT1	1	1	25.01	0.707052	15.6546	0.584032	3.02136	5.66185	0.543844	1.63359	1.38777
sp|P11021|GRP78_HUMAN	78 kDa glucose-regulated protein	HSPA5	31	30	2705.67	4.53168e-05	9.75718	11.1837	3.38825	4.04639	4.05537	2.01823	1.37001
sp|Q09028-3|RBBP4_HUMAN	Isoform 3 of Histone-binding protein RBBP4	RBBP4	1	1	36.86	0.0175771	0.720566	0.845395	-0.352951	0.388667	0.265039	-1.61329	1.26033
sp|Q9BQS8|FYCO1_HUMAN	FYVE and coiled-coil domain-containing protein 1	FYCO1	1	1	29.67	0.00132355	4.69761	4.99459	2.27682	2.345	1.92556	1.09442	1.1824
sp|P81605|DCD_HUMAN	Dermcidin	DCD	4	4	347.7	0.00408574	1.44195	1.35106	0.481821	0.574447	0.680469	-0.672409	1.15423
sp|O60825-2|F262_HUMAN	Isoform 2 of 6-phosphofructo-2-kinase/fructose-2,6-bisphosphatase 2	PFKFB2	1	1	91.6	0.0845723	0.562622	0.49084	-0.924862	0.362996	0.110563	-2.07838	1.15352
sp|Q8NC51-4|PAIRB_HUMAN	Isoform 4 of Plasminogen activator inhibitor 1 RNA-binding protein	SERBP1	3	3	231.12	0.000225545	0.0564379	0.0446363	-4.30651	0.0222399	0.0246499	-5.41458	1.10807
sp|Q13015|AF1Q_HUMAN	Protein AF1q	MLLT11	1	1	45.59	7.1999e-05	9.57915	10.9008	3.35614	4.62081	4.96603	2.26105	1.09509
sp|Q05639|EF1A2_HUMAN	Elongation factor 1-alpha 2	EEF1A2	1	1	61.14	0.261668	0.923974	1.20681	0.0913857	0.167748	0.842488	-0.985309	1.07669
tr|K7ER00|K7ER00_HUMAN	Phenylalanine--tRNA ligase alpha subunit	FARSA	3	3	132.33	0.000307533	41.8865	31.6842	5.20106	22.0842	13.2665	4.14367	1.05739
tr|Q8WVC2|Q8WVC2_HUMAN	40S ribosomal protein S21	RPS21	6	6	489.56	0.00159794	0.669808	0.539703	-0.725576	0.285858	0.296304	-1.78051	1.05493
sp|Q8N1N4|K2C78_HUMAN	Keratin, type II cytoskeletal 78	KRT78	13	13	1002.39	0.00141052	0.717696	0.622427	-0.577635	0.329132	0.354781	-1.54811	0.970479
sp|P31944|CASPE_HUMAN	Caspase-14	CASP14	4	4	171.08	0.307779	2.16713	0.920763	0.626625	1.01729	0.567945	-0.335304	0.961928
sp|P12273|PIP_HUMAN	Prolactin-inducible protein	PIP	2	2	91.32	0.0079355	0.660354	0.839927	-0.414767	0.336804	0.448518	-1.34864	0.933876
sp|P23528|COF1_HUMAN	Cofilin-1	CFL1	2	2	110.91	0.0146226	0.872572	0.873483	-0.195901	0.532851	0.388771	-1.11775	0.921852
sp|Q8IWI9-2|MGAP_HUMAN	Isoform 2 of MAX gene-associated protein	MGA	1	1	56.55	0.00679576	1.98961	2.69681	1.22849	1.21833	1.25601	0.307044	0.921444
sp|Q9UI42-2|CBPA4_HUMAN	Isoform 2 of Carboxypeptidase A4	CPA4	1	1	34.74	0.0188114	0.943482	0.575734	-0.396673	0.482128	0.330513	-1.29931	0.902638
sp|Q9NYJ8|TAB2_HUMAN	TGF-beta-activated kinase 1 and MAP3K7-binding protein 2	TAB2	6	6	258.15	0.0076542	14.8341	42.6876	4.84603	8.59118	22.3595	3.9519	0.894134
sp|P02788-2|TRFL_HUMAN	Isoform DeltaLf of Lactotransferrin	LTF	2	2	85.02	0.0464034	1.71708	2.37265	1.03201	1.14299	1.08777	0.15753	0.874477
sp|Q04695|K1C17_HUMAN	Keratin, type I cytoskeletal 17	KRT17	14	14	1029.81	0.0337064	1.25988	1.25069	0.328018	0.653504	0.729095	-0.532617	0.860635
sp|P32119|PRDX2_HUMAN	Peroxiredoxin-2	PRDX2	1	1	43.38	0.0619642	0.593715	0.132914	-1.46071	0.266085	0.1344	-2.32018	0.859471
sp|Q09666|AHNK_HUMAN	Neuroblast differentiation-associated protein AHNAK	AHNAK	15	15	650.44	0.0121957	0.46741	0.753086	-0.712532	0.300909	0.371837	-1.57187	0.859335
sp|P31946-2|1433B_HUMAN	Isoform Short of 14-3-3 protein beta/alpha	YWHAB	1	1	49.75	0.20796	13.5022	2.61672	3.01068	7.57029	1.39706	2.16468	0.846001
tr|E9PK41|E9PK41_HUMAN	Sjoegren syndrome/scleroderma autoantigen 1	SSSCA1	1	1	39.87	0.000205502	13.5739	12.5209	3.70569	8.11381	6.44155	2.86348	0.842209
tr|E5RI99|E5RI99_HUMAN	60S ribosomal protein L30 (Fragment)	RPL30	3	3	226.12	0.00494516	0.0846622	0.0487969	-3.90553	0.0284312	0.0463293	-4.74158	0.83605
tr|C9J2C4|C9J2C4_HUMAN	DnaJ homolog subfamily B member 6 (Fragment)	DNAJB6	1	1	70.93	0.145472	15.9203	1495.49	9.56168	10.7984	847.657	8.7456	0.816081
sp|O95573|ACSL3_HUMAN	Long-chain-fatty-acid--CoA ligase 3	ACSL3	2	2	133.68	0.00541466	57.3258	16.4571	5.20521	29.5921	12.3818	4.39142	0.813795
tr|H0YHC3|H0YHC3_HUMAN	Nucleosome assembly protein 1-like 1 (Fragment)	NAP1L1	2	2	124.37	0.0187885	1.87784	2.49222	1.12766	1.31137	1.18347	0.318949	0.808706
sp|O95716|RAB3D_HUMAN	Ras-related protein Rab-3D	RAB3D	1	1	51.8	0.423184	1.75913	1.14112	0.536177	1.0016	0.669536	-0.259174	0.795351
sp|Q15208|STK38_HUMAN	Serine/threonine-protein kinase 38	STK38	48	45	3542.37	0.00174177	3.1908	3.36351	1.71244	1.79844	1.98452	0.919516	0.792928
tr|F8W1I6|F8W1I6_HUMAN	Dynactin subunit 2	DCTN2	3	3	107.15	0.00149133	3.16715	3.6193	1.76266	1.73479	2.19226	0.973448	0.789209
sp|Q15942|ZYX_HUMAN	Zyxin	ZYX	27	27	2207.52	0.0546008	0.97714	1.1834	0.111393	0.532277	0.733828	-0.659602	0.770995
sp|O75116|ROCK2_HUMAN	Rho-associated protein kinase 2	ROCK2	1	1	21.28	0.098493	1.17623	0.904275	0.0569336	0.626278	0.598989	-0.706903	0.763837
sp|P38646|GRP75_HUMAN	Stress-70 protein, mitochondrial	HSPA9	37	36	2623.89	0.000473224	7.52166	9.5899	3.0969	4.48235	5.63608	2.33891	0.757986
tr|D6RAF8|D6RAF8_HUMAN	Heterogeneous nuclear ribonucleoprotein D0 (Fragment)	HNRNPD	6	6	271.9	0.0270489	0.588075	0.946351	-0.382301	0.393054	0.519949	-1.13131	0.749009
sp|Q8NCE2-2|MTMRE_HUMAN	Isoform 2 of Myotubularin-related protein 14	MTMR14	8	8	542.43	0.00521568	1.66435	2.08513	0.906689	1.07057	1.16183	0.158597	0.748092
tr|C9JQV0|C9JQV0_HUMAN	Uncharacterized protein C7orf50 (Fragment)	C7orf50	1	1	21.95	0.133661	0.375591	0.0722793	-2.15885	0.0713048	0.198499	-2.89002	0.731172
sp|P24534|EF1B_HUMAN	Elongation factor 1-beta	EEF1B2	1	1	93.54	0.00112475	2.71551	2.59272	1.40823	1.73949	1.54008	0.713506	0.694725
tr|F8VV13|F8VV13_HUMAN	Mucin-like protein 1	MUCL1	1	1	58.29	0.0265076	1.34251	1.17872	0.334123	0.745429	0.818189	-0.355112	0.689235
sp|O75821|EIF3G_HUMAN	Eukaryotic translation initiation factor 3 subunit G	EIF3G	5	5	250.82	0.122608	0.803277	1.12027	-0.0562337	0.624042	0.571448	-0.742398	0.686165
tr|H7C4S5|H7C4S5_HUMAN	Serine/threonine-protein kinase B-raf (Fragment)	BRAF	1	1	43.81	0.0182674	94.8268	13.7189	5.76216	55.1681	12.3743	5.07772	0.684436
sp|Q13867|BLMH_HUMAN	Bleomycin hydrolase	BLMH	1	1	58.2	0.0541635	0.94746	1.28612	0.159359	0.71653	0.673321	-0.52507	0.68443
sp|P62158|CALM_HUMAN	Calmodulin	CALM1	3	2	174.12	0.000862602	4.80993	4.18202	2.16863	2.76023	2.86956	1.49308	0.675554
tr|H0Y4R1|H0Y4R1_HUMAN	Inosine-5'-monophosphate dehydrogenase 2 (Fragment)	IMPDH2	6	6	246.09	0.0291205	1.86267	3.36252	1.38548	1.38259	1.90857	0.718595	0.666888
tr|F5H3X6|F5H3X6_HUMAN	Prohibitin-2 (Fragment)	PHB2	3	3	122.47	0.0411002	4.96483	2.91302	1.9778	3.48206	1.55575	1.3328	0.645005
sp|P09382|LEG1_HUMAN	Galectin-1	LGALS1	6	6	470.86	0.00352353	2.14409	2.25036	1.13568	1.30022	1.54629	0.509197	0.626486
sp|Q00610-2|CLH1_HUMAN	Isoform 2 of Clathrin heavy chain 1	CLTC	16	16	847.81	0.00213932	2.36737	2.72777	1.34912	1.48553	1.83548	0.731621	0.617501
sp|Q7Z794|K2C1B_HUMAN	Keratin, type II cytoskeletal 1b	KRT77	8	7	524.45	0.0417871	1.2851	1.83036	0.639445	0.951119	1.09402	0.032198	0.607247
sp|P17066|HSP76_HUMAN	Heat shock 70 kDa protein 6	HSPA6	5	4	245.17	0.000919087	27.3758	18.4218	4.5172	18.7121	11.46	3.91514	0.602059
tr|B7Z6Z4|B7Z6Z4_HUMAN	Retinal cone rhodopsin-sensitive cGMP 3',5'-cyclic phosphodiesterase subunit gamma	PDE6H	3	3	167.88	0.000744231	2.44391	2.61856	1.33984	1.70556	1.66699	0.753841	0.586002
sp|Q92900-2|RENT1_HUMAN	Isoform 2 of Regulator of nonsense transcripts 1	UPF1	4	4	185.86	0.00750289	0.361764	0.543956	-1.14286	0.289311	0.314864	-1.72696	0.584098
tr|A6NC89|A6NC89_HUMAN	Contactin-associated protein-like 3	CNTNAP3	1	1	21.25	0.184139	1.29623	0.79804	0.0664493	0.733213	0.669538	-0.511741	0.578191
sp|Q13283|G3BP1_HUMAN	Ras GTPase-activating protein-binding protein 1	G3BP1	11	11	826.64	0.00168319	0.118923	0.187687	-2.70552	0.106322	0.0993741	-3.28141	0.575892
sp|P08579|RU2B_HUMAN	U2 small nuclear ribonucleoprotein B2	SNRPB2	3	3	129.66	0.00120147	0.182985	0.236863	-2.25206	0.153568	0.129896	-2.81876	0.566704
sp|O15014|ZN609_HUMAN	Zinc finger protein 609	ZNF609	1	1	23.43	0.0442922	2.81177	2.08758	1.29259	1.57563	1.74814	0.73282	0.55977
sp|P23381-2|SYWC_HUMAN	Isoform 2 of Tryptophan--tRNA ligase, cytoplasmic	WARS	8	8	478.64	0.0566158	1.471	1.3998	0.521453	0.836981	1.11362	-0.0360792	0.557532
sp|Q14574-2|DSC3_HUMAN	Isoform 3B of Desmocollin-3	DSC3	5	5	246.41	0.0708091	0.647741	0.438307	-0.880911	0.316467	0.427245	-1.42719	0.546274
sp|P25398|RS12_HUMAN	40S ribosomal protein S12	RPS12	11	11	685.34	0.00067723	0.150684	0.130673	-2.82952	0.091012	0.101767	-3.37498	0.545459
sp|P62263|RS14_HUMAN	40S ribosomal protein S14	RPS14	10	10	865.23	0.00151035	0.134476	0.0820264	-3.20755	0.0794135	0.0693469	-3.74894	0.54139
sp|Q15365|PCBP1_HUMAN	Poly(rC)-binding protein 1	PCBP1	1	1	84.55	0.00556976	5.8799	4.03177	2.30913	3.49727	3.47565	1.80176	0.507365
sp|Q9NY65-2|TBA8_HUMAN	Isoform 2 of Tubulin alpha-8 chain	TUBA8	2	1	94.68	0.206739	0.245622	0.975809	-0.711428	0.297417	0.562414	-1.21788	0.506448
sp|P07355|ANXA2_HUMAN	Annexin A2	ANXA2	12	12	755.48	0.037124	0.847814	0.79587	-0.283067	0.545468	0.631541	-0.764874	0.481808
sp|P55795|HNRH2_HUMAN	Heterogeneous nuclear ribonucleoprotein H2	HNRNPH2	7	6	483.9	0.0131338	1.04111	1.14215	0.126484	0.722607	0.845702	-0.35079	0.477274
sp|P67809|YBOX1_HUMAN	Nuclease-sensitive element-binding protein 1	YBX1	9	9	788.99	0.00054763	0.246985	0.316895	-1.82654	0.190665	0.215456	-2.30002	0.473478
sp|P05787|K2C8_HUMAN	Keratin, type II cytoskeletal 8	KRT8	2	2	92.95	0.307104	14.0171	1.78976	2.98248	10.4577	1.00649	2.51906	0.463418
sp|P19105|ML12A_HUMAN	Myosin regulatory light chain 12A	MYL12A	1	1	70.44	0.0277476	3.41463	2.17146	1.48184	1.87732	2.2548	1.04688	0.434958
sp|P39019|RS19_HUMAN	40S ribosomal protein S19	RPS19	11	11	615.89	0.0001746	0.0897946	0.0950834	-3.43536	0.0662008	0.0708109	-3.86763	0.432274
sp|P34932|HSP74_HUMAN	Heat shock 70 kDa protein 4	HSPA4	10	10	601.8	0.000235007	6.58401	8.31257	2.89691	5.08144	5.99252	2.4691	0.42781
tr|Q9HBB2|Q9HBB2_HUMAN	Cytoplasmic aconitate hydratase	IRP1	1	1	25.4	0.0792384	1.15337	0.844652	-0.00142716	0.788077	0.705023	-0.42169	0.420262
sp|P49327|FAS_HUMAN	Fatty acid synthase	FASN	6	6	272.54	0.000123328	4.16489	3.80331	1.99425	3.10684	2.87588	1.5808	0.413453
sp|Q13813|SPTN1_HUMAN	Spectrin alpha chain, non-erythrocytic 1	SPTAN1	15	15	788.4	0.00158392	2.29338	2.2389	1.18024	1.62294	1.78105	0.767224	0.413013
sp|P13645|K1C10_HUMAN	Keratin, type I cytoskeletal 10	KRT10	121	119	8798.27	0.019516	0.745628	0.767194	-0.402758	0.53911	0.611849	-0.797164	0.394405
sp|Q9BWU0|NADAP_HUMAN	Kanadaptin	SLC4A1AP	12	12	549.58	0.00133122	0.659469	0.613004	-0.652365	0.474139	0.496604	-1.04284	0.390473
sp|P35232|PHB_HUMAN	Prohibitin	PHB	2	2	125.97	0.074063	2.22032	1.97054	1.06725	1.46995	1.77764	0.699368	0.367878
sp|O14744|ANM5_HUMAN	Protein arginine N-methyltransferase 5	PRMT5	35	35	2367.52	0.117101	0.819141	1.11803	-0.0460455	0.667307	0.839212	-0.408781	0.362736
sp|P20930|FILA_HUMAN	Filaggrin	FLG	1	1	59.55	0.132014	0.486041	0.942478	-0.48548	0.474197	0.638003	-0.846584	0.361104
sp|P68366-2|TBA4A_HUMAN	Isoform 2 of Tubulin alpha-4A chain	TUBA4A	16	16	1157.82	0.00408252	5.41346	10.1909	2.96388	4.76309	7.39018	2.60327	0.360604
sp|Q04637-6|IF4G1_HUMAN	Isoform E of Eukaryotic translation initiation factor 4 gamma 1	EIF4G1	6	6	396.73	0.0334402	0.207917	0.508438	-1.48125	0.23756	0.323358	-1.83414	0.352887
sp|Q12904|AIMP1_HUMAN	Aminoacyl tRNA synthase complex-interacting multifunctional protein 1	AIMP1	4	4	168.57	0.484083	1.42055	1.10582	0.337065	0.984927	1.01227	-0.00202397	0.339089
sp|P52597|HNRPF_HUMAN	Heterogeneous nuclear ribonucleoprotein F	HNRNPF	4	4	296.27	0.110023	1.20608	1.35839	0.358661	1.06506	0.964596	0.0212378	0.337423
sp|P84103-2|SRSF3_HUMAN	Isoform 2 of Serine/arginine-rich splicing factor 3	SRSF3	3	3	102.51	0.0275588	0.405732	0.239234	-1.63271	0.221231	0.290155	-1.96751	0.334808
sp|Q6ZVX7|FBX50_HUMAN	F-box only protein 50	NCCRP1	3	3	169.71	0.00210345	0.43336	0.484577	-1.12353	0.38414	0.345707	-1.45433	0.330802
sp|P05109|S10A8_HUMAN	Protein S100-A8	S100A8	2	2	162.89	0.169083	1.20592	1.14657	0.23419	0.824151	1.05168	-0.0924667	0.326657
sp|P05386|RLA1_HUMAN	60S acidic ribosomal protein P1	RPLP1	2	2	229.79	0.000810296	0.555824	0.594231	-0.798298	0.468271	0.452281	-1.11943	0.32113
tr|B1AHB1|B1AHB1_HUMAN	DNA replication licensing factor MCM5	MCM5	3	3	163.38	0.0567994	3.6543	12.8653	3.04611	3.07842	10.1671	2.72744	0.318674
sp|P02452|CO1A1_HUMAN	Collagen alpha-1(I) chain	COL1A1	1	1	30.97	0.68591	8.29756	0.734989	2.17513	6.50617	0.750401	1.85929	0.315845
sp|Q99456|K1C12_HUMAN	Keratin, type I cytoskeletal 12	KRT12	2	2	23.93	0.337671	0.59079	1.05943	-0.277338	0.724759	0.602306	-0.591762	0.314423
sp|Q9P270|SLAI2_HUMAN	SLAIN motif-containing protein 2	SLAIN2	11	11	653.08	0.334084	0.144944	0.870268	-0.978219	0.357622	0.459425	-1.29151	0.31329
sp|P05387|RLA2_HUMAN	60S acidic ribosomal protein P2	RPLP2	5	4	477.86	0.00581625	0.574424	0.638252	-0.721805	0.479589	0.507309	-1.01903	0.297222
sp|Q93084-3|AT2A3_HUMAN	Isoform SERCA3C of Sarcoplasmic/endoplasmic reticulum calcium ATPase 3	ATP2A3	1	1	26.04	7.21764e-05	211.651	312.688	8.03436	198.044	229.127	7.73867	0.295687
sp|Q14257|RCN2_HUMAN	Reticulocalbin-2	RCN2	2	2	159	0.00542611	5.48635	11.6932	3.10262	6.09516	7.90589	2.80746	0.295153
sp|O15371-2|EIF3D_HUMAN	Isoform 2 of Eukaryotic translation initiation factor 3 subunit D	EIF3D	14	14	951.56	0.0815831	0.718953	0.948705	-0.262176	0.68666	0.673039	-0.556712	0.294536
sp|P06748-3|NPM_HUMAN	Isoform 3 of Nucleophosmin	NPM1	5	5	484.3	0.00895455	0.684969	0.732585	-0.496596	0.570196	0.586317	-0.790218	0.293622
sp|P61619-3|S61A1_HUMAN	Isoform 3 of Protein transport protein Sec61 subunit alpha isoform 1	SEC61A1	1	1	43.01	0.0293984	102.967	1641.85	9.76886	110.373	1313.42	9.47552	0.293338
tr|M0R0F0|M0R0F0_HUMAN	40S ribosomal protein S5 (Fragment)	RPS5	12	12	932.85	0.000200527	0.0984314	0.13347	-3.10842	0.0891067	0.101398	-3.3921	0.28368
sp|P04792|HSPB1_HUMAN	Heat shock protein beta-1	HSPB1	12	12	831.71	0.000153786	3.60545	3.87109	1.90237	2.9372	3.20644	1.61909	0.283278
sp|P62753|RS6_HUMAN	40S ribosomal protein S6	RPS6	14	14	1118.45	0.00139237	0.155014	0.227296	-2.38719	0.154932	0.160801	-2.66322	0.276034
sp|P04406-2|G3P_HUMAN	Isoform 2 of Glyceraldehyde-3-phosphate dehydrogenase	GAPDH	10	10	770.39	0.0363744	1.6844	1.60723	0.718802	1.18478	1.55311	0.453067	0.265735
sp|P24752|THIL_HUMAN	Acetyl-CoA acetyltransferase, mitochondrial	ACAT1	7	7	517.15	0.0315357	0.594427	0.682302	-0.647547	0.443023	0.624628	-0.90556	0.258013
sp|Q9UKX3|MYH13_HUMAN	Myosin-13	MYH13	1	1	24.66	0.012716	2.43627	2.04425	1.16367	2.03741	1.71475	0.907721	0.255945
sp|P62829|RL23_HUMAN	60S ribosomal protein L23	RPL23	5	5	432.16	0.000948699	0.186548	0.260879	-2.16028	0.162227	0.212889	-2.41459	0.254314
tr|E9PK01|E9PK01_HUMAN	Elongation factor 1-delta (Fragment)	EEF1D	9	9	527.37	0.0228309	1.52577	2.15137	0.878584	1.3377	1.74718	0.625218	0.253366
sp|Q12849-5|GRSF1_HUMAN	Isoform 2 of G-rich sequence factor 1	GRSF1	1	1	95.43	0.0264458	0.277787	0.172134	-2.15226	0.197909	0.181095	-2.39971	0.247457
sp|Q7KZF4|SND1_HUMAN	Staphylococcal nuclease domain-containing protein 1	SND1	3	3	164.69	0.00613836	0.166824	0.289549	-2.13171	0.174453	0.210516	-2.37718	0.245471
sp|P52732|KIF11_HUMAN	Kinesin-like protein KIF11	KIF11	23	23	1571.64	0.364232	1.41588	3.65167	1.34129	2.04521	2.23404	1.09736	0.243932
sp|Q86YZ3|HORN_HUMAN	Hornerin	HRNR	26	26	2475.59	0.0032591	0.295277	0.324621	-1.6899	0.21698	0.306891	-1.93272	0.242819
sp|Q5VTE0|EF1A3_HUMAN	Putative elongation factor 1-alpha-like 3	EEF1A1P5	13	13	732.61	6.23249e-05	2.6303	2.73016	1.42235	2.26861	2.27343	1.18334	0.239014
sp|P48643|TCPE_HUMAN	T-complex protein 1 subunit epsilon	CCT5	18	18	1110.26	0.0173727	1.51977	2.03511	0.829802	1.37339	1.64938	0.595873	0.233929
tr|F8W0V1|F8W0V1_HUMAN	Histidine ammonia-lyase (Fragment)	HAL	1	1	76.7	0.00410793	0.347507	0.358091	-1.50308	0.250653	0.350694	-1.73373	0.230651
sp|Q9UN86-2|G3BP2_HUMAN	Isoform B of Ras GTPase-activating protein-binding protein 2	G3BP2	2	2	102.69	0.00209861	0.113743	0.115763	-3.12339	0.0746106	0.121494	-3.3503	0.226912
sp|Q14681|KCTD2_HUMAN	BTB/POZ domain-containing protein KCTD2	KCTD2	3	3	194.22	0.206791	1.15582	1.08597	0.164646	0.930381	0.998991	-0.051869	0.216515
sp|Q9NVE4|CCD87_HUMAN	Coiled-coil domain-containing protein 87	CCDC87	1	1	21.26	0.0915245	0.851089	0.778821	-0.295208	0.611526	0.792983	-0.509934	0.214726
sp|Q06830|PRDX1_HUMAN	Peroxiredoxin-1	PRDX1	5	5	287.77	0.0413386	0.646114	0.879551	-0.390562	0.60962	0.70562	-0.604674	0.214112
sp|Q9UMX0-2|UBQL1_HUMAN	Isoform 2 of Ubiquilin-1	UBQLN1	1	1	65.87	0.0782037	0.341044	0.698285	-0.944348	0.400823	0.495392	-1.15808	0.213735
sp|P23396|RS3_HUMAN	40S ribosomal protein S3	RPS3	25	25	1719.8	0.000603619	0.173853	0.164015	-2.56547	0.137218	0.158202	-2.75916	0.193695
sp|P68371|TBB4B_HUMAN	Tubulin beta-4B chain	TUBB4B	51	42	3704.58	0.000289795	9.32566	12.4165	3.44242	8.03729	10.9732	3.24873	0.193695
sp|Q9Y3B4|SF3B6_HUMAN	Splicing factor 3B subunit 6	SF3B6	1	1	75.26	0.00348313	0.0895446	0.0663213	-3.68162	0.0483545	0.0879291	-3.87532	0.193693
sp|Q13347|EIF3I_HUMAN	Eukaryotic translation initiation factor 3 subunit I	EIF3I	10	10	597.24	0.0788798	0.84075	0.743293	-0.336388	0.654058	0.73682	-0.524004	0.187615
sp|Q9BVA1|TBB2B_HUMAN	Tubulin beta-2B chain	TUBB2B	5	5	232.69	0.000743012	16.2907	30.9215	4.56109	17.2593	24.2922	4.37683	0.184261
sp|P08708|RS17_HUMAN	40S ribosomal protein S17	RPS17	9	8	926.41	6.17469e-06	0.092166	0.0952318	-3.41582	0.0801846	0.0851869	-3.59622	0.180393
tr|J3QLP7|J3QLP7_HUMAN	Protein UBBP4	UBBP4	1	1	59.57	3.7833e-05	5.18068	5.11713	2.36427	4.54112	4.61813	2.19523	0.169036
sp|P08779|K1C16_HUMAN	Keratin, type I cytoskeletal 16	KRT16	83	81	5912.86	0.248847	0.932326	0.90498	-0.122408	0.813651	0.825949	-0.286656	0.164248
sp|P50454|SERPH_HUMAN	Serpin H1	SERPINH1	1	1	81.47	0.472445	1.15778	1.74455	0.537213	1.26	1.33195	0.374037	0.163176
sp|Q13148|TADBP_HUMAN	TAR DNA-binding protein 43	TARDBP	3	3	204.22	0.000421214	10.652	8.8185	3.28322	8.34847	9.07107	3.12263	0.160582
sp|Q9BUF5|TBB6_HUMAN	Tubulin beta-6 chain	TUBB6	16	15	1177.55	9.49762e-05	7.25364	8.77568	3.00264	6.65276	7.72109	2.84538	0.157266
sp|Q5T750|XP32_HUMAN	Skin-specific protein 32	XP32	1	1	51.38	0.00330577	0.692417	0.645947	-0.579529	0.574527	0.629433	-0.732213	0.152683
sp|P25705|ATPA_HUMAN	ATP synthase subunit alpha, mitochondrial	ATP5A1	8	8	494.99	0.0256755	2.25185	4.01189	1.64702	2.92441	2.71944	1.49668	0.150341
tr|J3KRG2|J3KRG2_HUMAN	Gasdermin-A (Fragment)	GSDMA	1	1	42.38	0.0184176	0.769189	0.732853	-0.413075	0.753468	0.612535	-0.550039	0.136964
sp|Q92598-2|HS105_HUMAN	Isoform Beta of Heat shock protein 105 kDa	HSPH1	10	9	678.04	0.000794216	4.24442	5.31387	2.25675	3.8303	4.88294	2.12321	0.133543
sp|P49411|EFTU_HUMAN	Elongation factor Tu, mitochondrial	TUFM	5	5	230.38	0.0012489	10.8788	8.20794	3.2545	9.66113	7.7638	3.12308	0.131415
sp|P31689|DNJA1_HUMAN	DnaJ homolog subfamily A member 1	DNAJA1	9	9	633.1	0.00038058	32.981	20.6729	4.74561	27.541	21.4474	4.61437	0.131245
tr|C9JXB9|C9JXB9_HUMAN	DnaJ homolog subfamily B member 2 (Fragment)	DNAJB2	2	2	126.36	0.000907372	108.894	62.9084	6.4246	100.033	56.9642	6.29459	0.13001
sp|P49368|TCPG_HUMAN	T-complex protein 1 subunit gamma	CCT3	16	15	919.55	0.0190928	1.41817	1.90903	0.734307	1.40951	1.64531	0.611089	0.123218
sp|P62258-2|1433E_HUMAN	Isoform SV of 14-3-3 protein epsilon	YWHAE	1	1	49	0.0685395	1.46188	1.71979	0.669785	1.41643	1.50701	0.547663	0.122123
sp|P63104|1433Z_HUMAN	14-3-3 protein zeta/delta	YWHAZ	3	3	172.2	0.0246382	1.72823	1.59265	0.731564	1.43362	1.6189	0.61	0.121563
sp|Q9NXV2|KCTD5_HUMAN	BTB/POZ domain-containing protein KCTD5	KCTD5	6	5	532.96	0.101927	1.18239	1.17956	0.239977	1.04682	1.13604	0.126217	0.11376
sp|P62906|RL10A_HUMAN	60S ribosomal protein L10a	RPL10A	9	9	667.51	0.00052044	0.0964316	0.0754621	-3.54041	0.0723961	0.0867225	-3.65183	0.111415
sp|Q99729-3|ROAA_HUMAN	Isoform 3 of Heterogeneous nuclear ribonucleoprotein A/B	HNRNPAB	5	5	271.53	0.00654057	0.324024	0.262956	-1.76862	0.263475	0.280797	-1.8776	0.108985
sp|O60884|DNJA2_HUMAN	DnaJ homolog subfamily A member 2	DNAJA2	3	3	98.16	0.000296651	14.8774	21.9713	4.20354	14.7406	19.5708	4.10061	0.102926
sp|O15372|EIF3H_HUMAN	Eukaryotic translation initiation factor 3 subunit H	EIF3H	4	4	180	0.201869	0.792315	0.907866	-0.234312	0.872505	0.713369	-0.334721	0.100409
sp|Q15654|TRIP6_HUMAN	Thyroid receptor-interacting protein 6	TRIP6	28	27	2112.02	0.0100099	1.35177	1.52226	0.523076	1.288	1.39418	0.423405	0.0996703
sp|P19338|NUCL_HUMAN	Nucleolin	NCL	24	24	1824.5	0.00193766	0.416382	0.424722	-1.24964	0.358329	0.434947	-1.33411	0.0844618
sp|P60709|ACTB_HUMAN	Actin, cytoplasmic 1	ACTB	16	16	1232.62	0.659626	0.813632	1.06036	-0.0938886	0.764235	1.00884	-0.173742	0.0798536
sp|P62081|RS7_HUMAN	40S ribosomal protein S7	RPS7	8	8	429.38	0.00131078	0.120395	0.0668984	-3.41663	0.0963573	0.0818653	-3.48825	0.0716232
sp|Q13509|TBB3_HUMAN	Tubulin beta-3 chain	TUBB3	2	1	60.3	0.000577813	6.9943	5.92485	2.69144	7.08682	5.26421	2.62656	0.0648793
sp|P16989|YBOX3_HUMAN	Y-box-binding protein 3	YBX3	4	4	334.43	0.00279219	0.136476	0.119419	-2.96638	0.121478	0.123225	-3.0309	0.0645193
sp|P35527|K1C9_HUMAN	Keratin, type I cytoskeletal 9	KRT9	158	157	11770.5	0.00273573	0.293548	0.403023	-1.52166	0.290741	0.376067	-1.58466	0.0629963
sp|P23588|IF4B_HUMAN	Eukaryotic translation initiation factor 4B	EIF4B	49	49	3086.94	0.36615	0.873056	0.998334	-0.0958895	0.837135	0.955401	-0.157998	0.0621087
tr|H0YLR3|H0YLR3_HUMAN	U2 small nuclear ribonucleoprotein A' (Fragment)	SNRPA1	3	3	149.09	0.278176	0.746372	0.947662	-0.239537	0.865133	0.758302	-0.30095	0.0614134
tr|E9PCY7|E9PCY7_HUMAN	Heterogeneous nuclear ribonucleoprotein H	HNRNPH1	16	15	1172.07	0.151409	0.864275	0.975007	-0.120857	0.886833	0.881914	-0.177272	0.0564151
sp|Q96AV8-3|E2F7_HUMAN	Isoform 3 of Transcription factor E2F7	E2F7	13	13	709.05	0.0326995	1.78572	1.58328	0.752321	1.6049	1.63614	0.696457	0.0558636
sp|Q02413|DSG1_HUMAN	Desmoglein-1	DSG1	26	26	1645.79	0.00882274	0.512143	0.655786	-0.776048	0.502565	0.623397	-0.828843	0.0527944
tr|B4DV51|B4DV51_HUMAN	GTP-binding nuclear protein Ran	RAN	1	1	48.06	0.0684454	1.30386	2.03202	0.738068	1.38687	1.83513	0.687958	0.0501103
tr|F5H5D3|F5H5D3_HUMAN	Tubulin alpha-1C chain	TUBA1C	43	41	3596.55	0.000258958	8.15221	10.4061	3.21399	8.13204	9.914	3.17361	0.0403842
sp|P55072|TERA_HUMAN	Transitional endoplasmic reticulum ATPase	VCP	20	18	1405.23	0.0465474	1.2779	1.5952	0.522612	1.27406	1.52331	0.484073	0.0385388
sp|P62333|PRS10_HUMAN	26S protease regulatory subunit 10B	PSMC6	4	4	260.37	0.00759095	3.62326	2.45139	1.6028	3.57305	2.34839	1.56595	0.0368534
tr|R4GNH3|R4GNH3_HUMAN	26S protease regulatory subunit 6A	PSMC3	6	5	363.68	0.0134384	2.23772	4.24419	1.69642	2.67128	3.68729	1.6687	0.0277159
tr|F5GWN5|F5GWN5_HUMAN	Phosphatidylinositol 4-phosphate 3-kinase C2 domain-containing subunit beta	PIK3C2B	1	1	21.46	0.0117706	2.05396	2.78201	1.2738	2.01729	2.75587	1.25494	0.0188594
sp|A8TX70-2|CO6A5_HUMAN	Isoform 2 of Collagen alpha-5(VI) chain	COL6A5	1	1	22.1	0.0131089	9.48021	37.0033	4.53865	9.7682	36.1331	4.52046	0.0181854
sp|P62979|RS27A_HUMAN	Ubiquitin-40S ribosomal protein S27a	RPS27A	14	14	1068.64	0.000518977	4.63509	5.60264	2.35582	4.37103	5.74304	2.33829	0.0175322
sp|P04040|CATA_HUMAN	Catalase	CAT	4	4	222.13	0.151173	0.257863	0.757294	-0.978297	0.37258	0.630539	-0.995508	0.0172106
tr|K7ERI7|K7ERI7_HUMAN	60S ribosomal protein L22	RPL22	4	4	345.59	0.00467573	0.125851	0.115609	-3.05014	0.116839	0.122934	-3.06026	0.0101184
sp|P62913|RL11_HUMAN	60S ribosomal protein L11	RPL11	5	5	383.41	0.0696478	0.419912	0.682337	-0.859549	0.572142	0.525342	-0.8658	0.00625078
sp|Q13418-3|ILK_HUMAN	Isoform 3 of Integrin-linked protein kinase	ILK	1	1	49.5	0.0309996	7.20792	24.3974	3.9821	8.18405	23.3083	3.97693	0.00516685
sp|Q6UB35|C1TM_HUMAN	Monofunctional C1-tetrahydrofolate synthase, mitochondrial	MTHFD1L	2	2	124.25	0.039984	3.61798	11.522	2.92029	3.90389	11.1922	2.9161	0.00419108
sp|P30050|RL12_HUMAN	60S ribosomal protein L12	RPL12	5	5	359.67	0.000342927	0.110016	0.135083	-3.02856	0.122259	0.122133	-3.03273	0.00416546
sp|P35240-4|MERL_HUMAN	Isoform 4 of Merlin	NF2	1	1	33.18	0.464758	0.000918299	1	-0.998676	0.000918299	1	-0.998676	0
sp|Q9Y6Y0|NS1BP_HUMAN	Influenza virus NS1A-binding protein	IVNS1ABP	12	12	860.32	0.995805	0.759792	1.30236	0.0441483	0.816578	1.24897	0.0465241	-0.00237588
sp|P05198|IF2A_HUMAN	Eukaryotic translation initiation factor 2 subunit 1	EIF2S1	3	3	231.77	0.025948	0.309579	0.440052	-1.41575	0.437798	0.313786	-1.41199	-0.0037541
sp|Q96HS1|PGAM5_HUMAN	Serine/threonine-protein phosphatase PGAM5, mitochondrial	PGAM5	4	3	232.58	0.409825	1.33306	1.27443	0.382662	1.38971	1.23205	0.390534	-0.00787241
sp|Q15084-5|PDIA6_HUMAN	Isoform 5 of Protein disulfide-isomerase A6	PDIA6	2	2	125.34	0.960696	0.781996	1.18421	-0.0245843	0.669843	1.3112	-0.0137368	-0.0108475
tr|I3L3Q7|I3L3Q7_HUMAN	Complement component 1 Q subcomponent-binding protein, mitochondrial (Fragment)	C1QBP	1	1	42.68	0.000291918	7.22718	9.00471	3.02076	7.03245	9.43903	3.0419	-0.0211392
sp|P84090|ERH_HUMAN	Enhancer of rudimentary homolog	ERH	1	1	21.54	0.15007	0.131606	0.00957732	-3.82436	0.0875665	0.0562805	-3.79739	-0.02697
sp|Q9BYD1|RM13_HUMAN	39S ribosomal protein L13, mitochondrial	MRPL13	3	3	135.14	0.573008	0.879317	1.01154	-0.0809589	0.932747	0.996464	-0.0519892	-0.0289697
sp|P02768|ALBU_HUMAN	Serum albumin	ALB	19	19	1273.41	0.00331462	0.656197	0.656938	-0.606984	0.637022	0.704638	-0.575981	-0.0310034
sp|P11142|HSP7C_HUMAN	Heat shock cognate 71 kDa protein	HSPA8	69	68	5760.49	0.000719222	10.7979	15.1228	3.69603	9.92518	16.618	3.73027	-0.0342374
tr|E5RI09|E5RI09_HUMAN	Beta-enolase (Fragment)	ENO3	1	1	54.31	0.746082	4.40355	0.674408	1.34425	4.61158	0.600695	1.38191	-0.0376641
tr|R4GMT0|R4GMT0_HUMAN	Alpha-centractin	ACTR1A	7	6	479	0.0276067	3.80503	2.10613	1.56344	3.93993	2.15598	1.60784	-0.0444004
tr|H0YH81|H0YH81_HUMAN	ATP synthase subunit beta (Fragment)	ATP5B	3	3	196.14	0.0467966	1.19595	1.6184	0.492803	1.41406	1.51052	0.548229	-0.055426
sp|P63244|GBLP_HUMAN	Guanine nucleotide-binding protein subunit beta-2-like 1	GNB2L1	12	11	792	0.00048642	0.156251	0.20824	-2.45605	0.168139	0.210706	-2.40032	-0.0557263
sp|Q16610-2|ECM1_HUMAN	Isoform 2 of Extracellular matrix protein 1	ECM1	1	1	79.09	0.0235715	0.155747	0.146681	-2.72534	0.0789136	0.235862	-2.6676	-0.0577345
sp|P10809|CH60_HUMAN	60 kDa heat shock protein, mitochondrial	HSPD1	6	6	338.9	0.0454402	1.81519	2.51471	1.11434	1.65629	2.85269	1.1728	-0.0584651
sp|P55884|EIF3B_HUMAN	Eukaryotic translation initiation factor 3 subunit B	EIF3B	15	15	962.33	0.00458041	0.597688	0.568123	-0.778666	0.578587	0.636855	-0.71852	-0.0601466
sp|P35998|PRS7_HUMAN	26S protease regulatory subunit 7	PSMC2	7	7	407.37	0.0323062	1.95334	2.89057	1.27617	2.03347	3.01794	1.33669	-0.0605142
sp|P46087-2|NOP2_HUMAN	Isoform 2 of Probable 28S rRNA (cytosine(4447)-C(5))-methyltransferase	NOP2	6	6	213.08	0.743903	0.892489	1.1193	0.00847769	0.986162	1.113	0.0698149	-0.0613372
tr|E9PMI6|E9PMI6_HUMAN	Methylosome subunit pICln	CLNS1A	9	9	806.97	0.00756547	1.29857	1.44516	0.456138	1.33917	1.56494	0.538094	-0.0819559
sp|P35637|FUS_HUMAN	RNA-binding protein FUS	FUS	2	2	118.24	0.038324	0.5416	0.414587	-1.06464	0.452336	0.562958	-0.978102	-0.0865335
sp|P17931|LEG3_HUMAN	Galectin-3	LGALS3	6	6	337.63	0.0124788	1.40799	1.19526	0.380314	1.44715	1.32564	0.471337	-0.0910227
sp|Q08554-2|DSC1_HUMAN	Isoform 1B of Desmocollin-1	DSC1	8	8	704.34	0.00854513	0.419336	0.553353	-1.03995	0.493187	0.54292	-0.948827	-0.091122
sp|P31153|METK2_HUMAN	S-adenosylmethionine synthase isoform type-2	MAT2A	7	7	376.18	0.0516016	0.619681	0.681881	-0.619756	0.60008	0.79041	-0.524407	-0.0953492
sp|Q13435|SF3B2_HUMAN	Splicing factor 3B subunit 2	SF3B2	20	20	1151.75	0.000133171	0.324852	0.343086	-1.58221	0.337489	0.376502	-1.48602	-0.0961937
sp|P23284|PPIB_HUMAN	Peptidyl-prolyl cis-trans isomerase B	PPIB	2	2	139.85	0.676514	0.888986	1.18915	0.0552914	1.10564	1.11788	0.152847	-0.0975559
sp|Q15717|ELAV1_HUMAN	ELAV-like protein 1	ELAVL1	1	1	63.23	0.0289696	0.281613	0.54054	-1.28252	0.378866	0.500931	-1.18476	-0.0977652
sp|Q9UNQ2|DIM1_HUMAN	Probable dimethyladenosine transferase	DIMT1	1	1	30.14	0.627112	1	0.00138837	-0.997998	1	0.0718328	-0.89992	-0.0980783
tr|E5RJ09|E5RJ09_HUMAN	Erlin-2 (Fragment)	ERLIN2	1	1	63.49	0.233874	720.934	3.75276	8.50121	772.766	5.64728	8.60439	-0.103179
sp|Q9BQA1|MEP50_HUMAN	Methylosome protein 50	WDR77	30	30	2166.45	0.407101	0.891057	1.00747	-0.0751183	0.976703	1.06655	0.0308696	-0.105988
sp|Q7L9L4|MOB1B_HUMAN	MOB kinase activator 1B	MOB1B	4	4	205.22	0.0101947	1.25059	1.49982	0.459647	1.42228	1.54382	0.568567	-0.10892
sp|Q5JUX0|SPIN3_HUMAN	Spindlin-3	SPIN3	3	3	122.6	0.516904	0.937415	1.18225	0.0838351	1.22219	1.07269	0.198423	-0.114588
sp|O14578-4|CTRO_HUMAN	Isoform 4 of Citron Rho-interacting kinase	CIT	2	2	47.98	0.0185911	5.46213	2.43116	1.98063	5.30227	3.25125	2.09652	-0.115892
tr|J3QLE5|J3QLE5_HUMAN	Small nuclear ribonucleoprotein-associated protein N (Fragment)	SNRPN	2	2	79.03	0.00452047	0.205974	0.278422	-2.04574	0.208592	0.316355	-1.92976	-0.115986
sp|P61353|RL27_HUMAN	60S ribosomal protein L27	RPL27	6	6	349.21	0.00210158	0.164793	0.243586	-2.29202	0.224436	0.219881	-2.17034	-0.12168
sp|Q15393|SF3B3_HUMAN	Splicing factor 3B subunit 3	SF3B3	30	30	2093.39	0.0205991	0.637545	0.55155	-0.750136	0.649027	0.645626	-0.627434	-0.122701
tr|B4DLN1|B4DLN1_HUMAN	39S ribosomal protein L12, mitochondrial	MRPL12	6	6	455.64	6.36958e-05	7.75165	8.62572	3.03363	9.30077	8.53114	3.15639	-0.122758
sp|P07437|TBB5_HUMAN	Tubulin beta chain	TUBB	9	6	965.76	0.000865601	5.66178	8.55792	2.82982	7.45925	8.02539	2.95277	-0.122947
sp|O14979|HNRDL_HUMAN	Heterogeneous nuclear ribonucleoprotein D-like	HNRNPDL	2	2	122.17	0.854698	1.25671	0.626698	-0.0866571	1.27952	0.780302	0.0425223	-0.129179
sp|Q96P63|SPB12_HUMAN	Serpin B12	SERPINB12	9	9	700	0.00283602	0.462047	0.412828	-1.19285	0.448188	0.511424	-1.05948	-0.133373
sp|Q9Y3I0|RTCB_HUMAN	tRNA-splicing ligase RtcB homolog	RTCB	2	2	94.2	0.000950727	0.367865	0.368797	-1.44092	0.371952	0.439256	-1.30186	-0.139068
sp|O43318|M3K7_HUMAN	Mitogen-activated protein kinase kinase kinase 7	MAP3K7 (TAK1)	6	6	328.95	0.540234	0.837088	1.29403	0.0916075	1.13508	1.21442	0.232359	-0.140752
sp|Q9NUQ6|SPS2L_HUMAN	SPATS2-like protein	SPATS2L	1	1	55.37	0.0182718	0.345706	0.36151	-1.49978	0.287865	0.495235	-1.35273	-0.147046
sp|P35908|K22E_HUMAN	Keratin, type II cytoskeletal 2 epidermal	KRT2	124	122	10110.2	0.00390863	0.381991	0.387733	-1.37759	0.368041	0.485123	-1.22911	-0.148482
sp|P61978|HNRPK_HUMAN	Heterogeneous nuclear ribonucleoprotein K	HNRNPK	22	21	1482.96	0.460585	0.908222	0.716387	-0.299907	0.963201	0.838966	-0.150267	-0.14964
sp|Q16531|DDB1_HUMAN	DNA damage-binding protein 1	DDB1	1	1	65.19	0.00058234	4.89594	3.70846	2.10508	5.13526	4.41489	2.25552	-0.150447
sp|P55036|PSMD4_HUMAN	26S proteasome non-ATPase regulatory subunit 4	PSMD4	5	5	271.55	0.00265989	2.9133	2.18745	1.35071	2.9562	2.71068	1.50255	-0.151842
sp|Q15459|SF3A1_HUMAN	Splicing factor 3A subunit 1	SF3A1	10	9	603.69	0.00103494	0.482446	0.458086	-1.08845	0.562626	0.48468	-0.933317	-0.155134
sp|P08195-3|4F2_HUMAN	Isoform 3 of 4F2 cell-surface antigen heavy chain	SLC3A2	2	2	119.25	0.00272642	22.3975	9.4037	3.99101	20.6952	14.8477	4.15149	-0.160482
sp|P04350|TBB4A_HUMAN	Tubulin beta-4A chain	TUBB4A	2	2	64.4	0.000366362	21.7966	18.1574	4.32027	27.7914	16.9271	4.4828	-0.16253
sp|P28074|PSB5_HUMAN	Proteasome subunit beta type-5	PSMB5	1	1	89.68	0.0103517	1.93935	2.29711	1.08286	2.57008	2.1901	1.25102	-0.168158
sp|Q13200|PSMD2_HUMAN	26S proteasome non-ATPase regulatory subunit 2	PSMD2	6	6	368.48	0.000431848	2.21961	2.17169	1.13465	2.63741	2.29762	1.30306	-0.168413
sp|P15924|DESP_HUMAN	Desmoplakin	DSP	87	86	5599.89	0.0431933	0.657491	0.733983	-0.523386	0.67604	0.887833	-0.354876	-0.16851
sp|P52272-2|HNRPM_HUMAN	Isoform 2 of Heterogeneous nuclear ribonucleoprotein M	HNRNPM	9	9	561.75	0.327894	0.870987	0.371394	-0.686892	0.711638	0.685491	-0.517535	-0.169357
sp|Q96BY6|DOC10_HUMAN	Dedicator of cytokinesis protein 10	DOCK10	1	1	32.42	0.020684	2.16222	1.7081	0.952451	2.40719	1.9465	1.12224	-0.169787
tr|G8JLG2|G8JLG2_HUMAN	Corneodesmosin	CDSN	5	5	390.56	0.00167402	0.582956	0.624603	-0.727905	0.644071	0.718087	-0.554106	-0.173799
sp|P56192|SYMC_HUMAN	Methionine--tRNA ligase, cytoplasmic	MARS	1	1	23.36	0.524318	0.79166	1.71931	0.328247	1.12159	1.72139	0.507407	-0.17916
sp|P62306|RUXF_HUMAN	Small nuclear ribonucleoprotein F	SNRPF	2	2	154.06	0.036652	1.33468	1.20431	0.34425	1.44873	1.42616	0.523506	-0.179256
sp|O14818-2|PSA7_HUMAN	Isoform 2 of Proteasome subunit alpha type-7	PSMA7	4	4	295.81	0.00194751	1.74374	1.80621	0.827799	2.11279	1.91528	1.01009	-0.182293
sp|Q5SRD1|TI23B_HUMAN	Putative mitochondrial import inner membrane translocase subunit Tim23B	TIMM23B	2	2	152.65	0.0231079	4.17877	13.6532	3.1564	6.38101	13.8561	3.33893	-0.182532
sp|Q6KB66-2|K2C80_HUMAN	Isoform 2 of Keratin, type II cytoskeletal 80	KRT80	7	7	426.46	0.0715364	0.676828	0.754396	-0.48275	0.892102	0.732821	-0.299629	-0.183121
sp|P05023-3|AT1A1_HUMAN	Isoform 3 of Sodium/potassium-transporting ATPase subunit alpha-1	ATP1A1	5	5	296.12	0.000193067	5.70667	6.26873	2.582	6.40419	7.2388	2.77009	-0.188086
sp|Q9HCY8|S10AE_HUMAN	Protein S100-A14	S100A14	2	2	158.38	0.00160007	0.490299	0.453036	-1.08416	0.582306	0.49331	-0.894836	-0.189322
sp|P08107|HSP71_HUMAN	Heat shock 70 kDa protein 1A/1B	HSPA1A	29	29	2274.51	6.91161e-05	11.1971	13.7127	3.63864	12.8446	15.5775	3.82894	-0.190297
tr|K7ERF1|K7ERF1_HUMAN	Eukaryotic translation initiation factor 3 subunit K	EIF3K	4	4	227.35	0.0320419	0.770425	0.629121	-0.515041	0.794476	0.805614	-0.321847	-0.193194
sp|Q52LJ0-2|FA98B_HUMAN	Isoform 2 of Protein FAM98B	FAM98B	1	1	25.08	0.182965	0.611578	0.900504	-0.403464	0.832322	0.902193	-0.205468	-0.197996
sp|P33993|MCM7_HUMAN	DNA replication licensing factor MCM7	MCM7	8	8	394.15	0.0190296	7.39106	3.36507	2.42709	8.71628	3.62711	2.62567	-0.198579
sp|Q14CN4-2|K2C72_HUMAN	Isoform 2 of Keratin, type II cytoskeletal 72	KRT72	1	1	61.98	0.0226246	0.0628182	0.0137289	-4.70751	0.0441502	0.0443344	-4.49843	-0.209077
sp|P13639|EF2_HUMAN	Elongation factor 2	EEF2	3	3	130.12	0.0634635	0.594362	0.772504	-0.549128	0.761323	0.823278	-0.335881	-0.213247
tr|F8VVM2|F8VVM2_HUMAN	Phosphate carrier protein, mitochondrial	SLC25A3	9	9	454.88	9.33047e-05	5.47715	6.37631	2.56724	6.9843	6.78157	2.78302	-0.215788
sp|P13647|K2C5_HUMAN	Keratin, type II cytoskeletal 5	KRT5	64	62	4379.86	0.0264083	0.59671	0.759409	-0.560517	0.744656	0.837149	-0.338428	-0.222088
sp|Q9H2W6|RM46_HUMAN	39S ribosomal protein L46, mitochondrial	MRPL46	3	3	195.89	0.148093	0.762055	0.610408	-0.543232	0.709069	0.899837	-0.313919	-0.229313
sp|Q15046|SYK_HUMAN	Lysine--tRNA ligase	KARS	4	4	216.1	0.392933	0.794933	1.14543	-0.0436721	1.08251	1.20353	0.192848	-0.23652
sp|P61964|WDR5_HUMAN	WD repeat-containing protein 5	WDR5	1	1	57.19	0.640733	0.426149	1.13928	-0.353444	0.958119	0.889458	-0.114366	-0.239078
sp|Q01804|OTUD4_HUMAN	OTU domain-containing protein 4	OTUD4	30	30	1990.05	0.0180869	0.827725	0.864418	-0.241148	0.951464	1.05672	0.00588894	-0.247037
sp|O95793-2|STAU1_HUMAN	Isoform Short of Double-stranded RNA-binding protein Staufen homolog 1	STAU1	3	3	221.02	0.131723	0.172658	0.0117338	-3.43915	0.117519	0.101522	-3.19073	-0.248425
tr|E9PGX9|E9PGX9_HUMAN	Lupus La protein (Fragment)	SSB	1	1	67.47	0.00908471	0.0824064	0.0780192	-3.64002	0.0817533	0.108856	-3.39131	-0.248718
sp|Q5D862|FILA2_HUMAN	Filaggrin-2	FLG2	9	9	830.91	0.0453481	0.271435	0.542144	-1.29764	0.445251	0.521447	-1.04886	-0.248781
sp|P62854|RS26_HUMAN	40S ribosomal protein S26	RPS26	6	6	417.03	0.000249774	0.100848	0.117741	-3.19371	0.128875	0.131128	-2.9434	-0.250309
sp|P52907|CAZA1_HUMAN	F-actin-capping protein subunit alpha-1	CAPZA1	2	2	127.41	0.0689021	1.42442	1.57798	0.586116	1.53209	2.0541	0.842448	-0.256332
tr|M0R3D6|M0R3D6_HUMAN	60S ribosomal protein L18a (Fragment)	RPL18A	3	3	173.32	0.00417352	0.242518	0.344538	-1.76843	0.355397	0.347727	-1.50815	-0.26028
tr|C9JG87|C9JG87_HUMAN	39S ribosomal protein L39, mitochondrial (Fragment)	MRPL39	4	4	178.9	0.0196452	0.977791	1.10426	0.058004	1.24101	1.25879	0.321816	-0.263811
sp|O60825|F262_HUMAN	6-phosphofructo-2-kinase/fructose-2,6-bisphosphatase 2	PFKFB2	31	31	2006.24	0.164725	0.862456	1.13292	-0.0033423	1.15718	1.2423	0.262719	-0.266061
sp|P11940|PABP1_HUMAN	Polyadenylate-binding protein 1	PABPC1	32	31	2219.12	2.92252e-05	0.105741	0.113398	-3.19009	0.122432	0.141265	-2.92305	-0.26704
sp|O75688-2|PPM1B_HUMAN	Isoform Beta-2 of Protein phosphatase 1B	PPM1B	2	2	187.34	0.00253714	1.63566	1.51812	0.657084	1.82334	1.99365	0.932434	-0.27535
sp|Q9UBS4|DJB11_HUMAN	DnaJ homolog subfamily B member 11	DNAJB11	1	1	24.12	0.00410593	21.5661	23.9612	4.50866	19.3018	35.8518	4.78538	-0.276724
sp|P47897-2|SYQ_HUMAN	Isoform 2 of Glutamine--tRNA ligase	QARS	1	1	42.15	0.0406875	3.05337	1.50451	1.18836	3.52999	1.99481	1.46592	-0.27756
sp|Q9Y4E8|UBP15_HUMAN	Ubiquitin carboxyl-terminal hydrolase 15	USP15	14	14	861.57	0.0122212	0.651807	0.542655	-0.743639	0.797275	0.650886	-0.465778	-0.277861
tr|C9J9K3|C9J9K3_HUMAN	40S ribosomal protein SA (Fragment)	RPSA	15	15	1051.06	2.51985e-05	0.177516	0.187454	-2.45415	0.211026	0.234327	-2.16698	-0.287173
sp|Q08188|TGM3_HUMAN	Protein-glutamine gamma-glutamyltransferase E	TGM3	6	6	416.26	0.0147415	0.473454	0.552864	-0.962523	0.618491	0.640104	-0.668186	-0.294337
sp|Q15750|TAB1_HUMAN	TGF-beta-activated kinase 1 and MAP3K7-binding protein 1	TAB1	4	4	271.1	0.11265	0.920449	1.21947	0.097556	1.2403	1.38572	0.392876	-0.29532
sp|P62314|SMD1_HUMAN	Small nuclear ribonucleoprotein Sm D1	SNRPD1	3	3	178.6	0.000645842	0.272735	0.312939	-1.77183	0.332791	0.386494	-1.47536	-0.296468
tr|E7EQG2|E7EQG2_HUMAN	Eukaryotic initiation factor 4A-II	EIF4A2	3	3	161.86	0.0347969	0.333739	0.585592	-1.12134	0.4645	0.670272	-0.817598	-0.303745
tr|H0Y2W2|H0Y2W2_HUMAN	ATPase family AAA domain-containing protein 3A (Fragment)	ATAD3A	5	5	238.77	0.0119822	1.97539	1.64093	0.854523	2.6448	1.82479	1.16014	-0.30562
sp|Q9Y657|SPIN1_HUMAN	Spindlin-1	SPIN1	8	8	514.39	0.00868775	1.45988	1.82116	0.714149	1.75497	2.30342	1.02091	-0.30676
tr|H0YBU8|H0YBU8_HUMAN	39S ribosomal protein L43, mitochondrial (Fragment)	MRPL43	1	1	65.56	0.0136752	0.288055	0.323237	-1.71006	0.330888	0.4275	-1.39899	-0.311073
sp|O43290|SNUT1_HUMAN	U4/U6.U5 tri-snRNP-associated protein 1	SART1	6	6	350.42	0.00637961	0.471341	0.525257	-1.00492	0.662964	0.574032	-0.693159	-0.311758
sp|O75688|PPM1B_HUMAN	Protein phosphatase 1B	PPM1B	56	56	4401.9	0.00391032	1.84178	1.90216	0.904558	2.0614	2.61117	1.22422	-0.31966
sp|P17812|PYRG1_HUMAN	CTP synthase 1	CTPS1	2	2	108.94	0.112743	2.04306	1.80964	0.945869	3.38185	1.43119	1.26695	-0.321082
sp|Q3SY84|K2C71_HUMAN	Keratin, type II cytoskeletal 71	KRT71	2	2	76.55	4.00372e-06	0.254556	0.261552	-1.95426	0.326534	0.320606	-1.62785	-0.326404
sp|P05141|ADT2_HUMAN	ADP/ATP translocase 2	SLC25A5	23	23	1207.59	9.89364e-06	8.17299	7.74226	2.99234	10.2346	9.73881	3.32001	-0.327667
tr|F8W6P5|F8W6P5_HUMAN	LVV-hemorphin-7 (Fragment)	HBB	1	1	39.4	0.353514	0.710997	1.0077	-0.218681	0.932427	1.22629	0.110173	-0.328854
sp|Q01650|LAT1_HUMAN	Large neutral amino acids transporter small subunit 1	SLC7A5	1	1	76.43	0.00103762	146.431	73.157	6.77865	181.684	94.5817	7.10991	-0.33126
sp|P08238|HS90B_HUMAN	Heat shock protein HSP 90-beta	HSP90AB1	41	36	2919.16	0.00426075	9.92164	5.60492	2.95667	9.61738	9.93867	3.28954	-0.332876
sp|Q9BWM7|SFXN3_HUMAN	Sideroflexin-3	SFXN3	5	5	350.54	9.4227e-05	11.5266	9.85757	3.41847	14.1363	12.8177	3.75243	-0.333953
sp|P26373|RL13_HUMAN	60S ribosomal protein L13	RPL13	7	7	408.45	0.000146772	0.162148	0.138129	-2.73564	0.190181	0.188958	-2.3992	-0.336435
tr|A0A075B749|A0A075B749_HUMAN	Myomegalin	PDE4DIP	1	1	26.32	0.0232849	157.956	22.5164	6.49563	200.371	27.6784	6.83321	-0.337573
sp|O00571-2|DDX3X_HUMAN	Isoform 2 of ATP-dependent RNA helicase DDX3X	DDX3X	4	4	252.32	0.002786	0.309431	0.264726	-1.80048	0.341543	0.384221	-1.46243	-0.338055
sp|P62318-2|SMD3_HUMAN	Isoform 2 of Small nuclear ribonucleoprotein Sm D3	SNRPD3	2	2	106.45	0.000152962	0.305231	0.286149	-1.75784	0.383198	0.366542	-1.41554	-0.342306
sp|P18077|RL35A_HUMAN	60S ribosomal protein L35a	RPL35A	2	2	116.2	0.00541262	0.0881144	0.165577	-2.97886	0.154216	0.16996	-2.62515	-0.353705
sp|P29508|SPB3_HUMAN	Serpin B3	SERPINB3	5	5	273.52	0.109462	0.983351	1.05275	0.0258097	1.30517	1.29979	0.381258	-0.355448
sp|Q9UJS0|CMC2_HUMAN	Calcium-binding mitochondrial carrier protein Aralar2	SLC25A13	6	5	406.7	1.60946e-07	36.1983	37.7789	5.20901	47.071	47.7905	5.56775	-0.358742
sp|O15294|OGT1_HUMAN	UDP-N-acetylglucosamine--peptide N-acetylglucosaminyltransferase 110 kDa subunit	OGT	2	2	98.77	0.73187	1.36638	0.383823	-0.192475	1.11334	1.14047	0.172366	-0.364841
sp|Q9BUA3|CK084_HUMAN	Uncharacterized protein C11orf84	C11orf84	16	16	982.94	0.00208075	1.161	1.26463	0.278361	1.53211	1.60386	0.648912	-0.370551
sp|P54136|SYRC_HUMAN	Arginine--tRNA ligase, cytoplasmic	RARS	3	3	163.81	0.00690919	1.98573	1.69244	0.878987	2.7926	1.98659	1.25677	-0.377781
sp|P22735|TGM1_HUMAN	Protein-glutamine gamma-glutamyltransferase K	TGM1	8	8	498.07	0.1201	0.418438	0.768287	-0.753014	0.693529	0.855983	-0.368186	-0.384827
sp|P61247|RS3A_HUMAN	40S ribosomal protein S3a	RPS3A	21	21	1501.45	0.000163541	0.0958176	0.0879111	-3.44435	0.117878	0.122487	-3.0567	-0.387648
tr|G3V295|G3V295_HUMAN	Proteasome subunit alpha type	PSMA6	3	3	195.71	0.000160418	1.75759	1.70505	0.791876	2.25908	2.28149	1.18287	-0.390997
sp|Q9BVV7|TIM21_HUMAN	Mitochondrial import inner membrane translocase subunit Tim21	TIMM21	1	1	56.43	0.000920473	6.4052	4.33405	2.42482	7.91642	6.17957	2.81721	-0.392393
sp|Q13733|AT1A4_HUMAN	Sodium/potassium-transporting ATPase subunit alpha-4	ATP1A4	1	1	28.59	0.0136667	2.07124	3.17332	1.39082	3.57045	3.36277	1.79353	-0.402705
tr|E9PG15|E9PG15_HUMAN	14-3-3 protein theta (Fragment)	YWHAQ	1	1	49.94	0.113496	0.956605	1.35966	0.211799	1.21052	1.86516	0.620908	-0.409109
tr|F8VV32|F8VV32_HUMAN	Lysozyme C	LYZ	2	2	102.43	0.0370254	0.683458	0.850908	-0.382358	0.946104	1.09242	0.027527	-0.409885
sp|P51571|SSRD_HUMAN	Translocon-associated protein subunit delta	SSR4	2	2	101.53	0.0238507	1.86358	2.41465	1.09701	2.09855	3.60001	1.5106	-0.413587
sp|P62899|RL31_HUMAN	60S ribosomal protein L31	RPL31	4	4	294.29	0.00031264	0.100589	0.106553	-3.2713	0.127143	0.148914	-2.85696	-0.414341
sp|Q16543|CDC37_HUMAN	Hsp90 co-chaperone Cdc37	CDC37	10	10	828.04	1.98897e-05	9.52522	11.0839	3.36521	13.1736	14.3084	3.78042	-0.415207
tr|K7EKI4|K7EKI4_HUMAN	39S ribosomal protein L4, mitochondrial	MRPL4	2	2	158.11	0.0163226	0.414868	0.489955	-1.14429	0.635234	0.573456	-0.726555	-0.417738
sp|Q9UBM7|DHCR7_HUMAN	7-dehydrocholesterol reductase	DHCR7	3	3	154.73	0.00355867	6.38248	4.30617	2.41801	8.33505	6.04541	2.84604	-0.42803
sp|P05089|ARGI1_HUMAN	Arginase-1	ARG1	7	6	388.34	0.00536624	0.316089	0.385093	-1.51214	0.495793	0.452268	-1.07695	-0.43519
sp|P57088|TMM33_HUMAN	Transmembrane protein 33	TMEM33	2	2	140.19	0.00704053	3.45252	7.76912	2.48821	5.79216	9.38267	2.92361	-0.435396
sp|P01857|IGHG1_HUMAN	Ig gamma-1 chain C region	IGHG1	1	1	47.37	0.0856755	0.590685	0.668653	-0.667335	0.845627	0.872457	-0.2192	-0.448135
sp|Q8WWY3|PRP31_HUMAN	U4/U6 small nuclear ribonucleoprotein Prp31	PRPF31	17	17	1294.97	0.109468	0.792808	0.739197	-0.384579	1.16142	0.941684	0.0725193	-0.457099
sp|P55084-2|ECHB_HUMAN	Isoform 2 of Trifunctional enzyme subunit beta, mitochondrial	HADHB	2	2	104.87	0.0139507	2.82695	4.45292	1.86391	4.77342	5.26875	2.328	-0.464085
sp|P09001|RM03_HUMAN	39S ribosomal protein L3, mitochondrial	MRPL3	2	2	89.55	0.00132901	0.3421	0.395708	-1.43868	0.475719	0.544104	-0.971682	-0.467001
sp|Q9Y2H1|ST38L_HUMAN	Serine/threonine-protein kinase 38-like	STK38L	21	19	1548.06	0.00844843	0.827049	0.860925	-0.244708	1.14625	1.18916	0.223676	-0.468383
sp|Q99832|TCPH_HUMAN	T-complex protein 1 subunit eta	CCT7	16	16	1109.58	0.0159219	1.19465	1.11083	0.205069	1.53646	1.65755	0.67537	-0.4703
sp|P06702|S10A9_HUMAN	Protein S100-A9	S100A9	5	5	229.19	0.00463315	1.0963	1.03916	0.0945477	1.47164	1.48899	0.565907	-0.471359
sp|P35813|PPM1A_HUMAN	Protein phosphatase 1A	PPM1A	6	6	382	0.00747888	1.02134	1.1063	0.0892575	1.46441	1.48993	0.562838	-0.473581
sp|P62424|RL7A_HUMAN	60S ribosomal protein L7a	RPL7A	12	12	796.22	3.71312e-05	0.088585	0.0834468	-3.53925	0.112666	0.126389	-3.06458	-0.47467
tr|K4DIA8|K4DIA8_HUMAN	Mitochondrial glutamate carrier 1 (Fragment)	SLC25A22	1	1	40.9	0.00150378	4.65036	7.57718	2.61206	6.82589	10.2215	3.09148	-0.479417
sp|P42677|RS27_HUMAN	40S ribosomal protein S27	RPS27	5	5	321.05	0.00092453	0.274603	0.2999	-1.79962	0.35624	0.445298	-1.31916	-0.480458
sp|P62847-4|RS24_HUMAN	Isoform 4 of 40S ribosomal protein S24	RPS24	9	9	617.89	6.23912e-05	0.0821838	0.0657029	-3.75744	0.109385	0.0973121	-3.27441	-0.483026
sp|P55060-4|XPO2_HUMAN	Isoform 4 of Exportin-2	CSE1L	1	1	38.7	0.0189323	5.03383	3.12848	2.02898	7.0359	4.38138	2.51315	-0.484169
sp|P25788-2|PSA3_HUMAN	Isoform 2 of Proteasome subunit alpha type-3	PSMA3	2	2	114.3	0.0104337	2.91778	5.89484	2.13957	5.17447	7.16065	2.6247	-0.485129
sp|P02533|K1C14_HUMAN	Keratin, type I cytoskeletal 14	KRT14	47	46	3795.42	0.0177	0.506314	0.471852	-1.03185	0.802411	0.569142	-0.54419	-0.487659
sp|P04264|K2C1_HUMAN	Keratin, type II cytoskeletal 1	KRT1	180	178	13085.2	0.000231219	0.264248	0.243011	-1.97921	0.369338	0.343923	-1.4875	-0.491706
sp|P62280|RS11_HUMAN	40S ribosomal protein S11	RPS11	13	12	903.8	2.07462e-05	0.072638	0.0774799	-3.73583	0.106844	0.104311	-3.24362	-0.492208
sp|Q14204|DYHC1_HUMAN	Cytoplasmic dynein 1 heavy chain 1	DYNC1H1	2	2	79.61	0.0503462	1.604	1.29533	0.535715	1.74212	2.34029	1.02942	-0.493704
sp|P25789|PSA4_HUMAN	Proteasome subunit alpha type-4	PSMA4	3	3	206.26	0.0145837	1.08264	1.36357	0.290544	1.54609	1.89958	0.784784	-0.49424
sp|P46777|RL5_HUMAN	60S ribosomal protein L5	RPL5	10	10	565.91	0.000964567	0.226894	0.17914	-2.30033	0.294883	0.281583	-1.79469	-0.505634
sp|Q16875|F263_HUMAN	6-phosphofructo-2-kinase/fructose-2,6-bisphosphatase 3	PFKFB3	18	17	1416.34	0.0193728	0.708581	0.852028	-0.357891	1.09165	1.12639	0.149285	-0.507175
sp|Q08211|DHX9_HUMAN	ATP-dependent RNA helicase A	DHX9	7	7	441.9	0.0179816	0.498367	0.330457	-1.27086	0.612426	0.565596	-0.763634	-0.507229
tr|I3L3P7|I3L3P7_HUMAN	40S ribosomal protein S15a	RPS15A	8	8	401.94	0.00440687	0.155409	0.113787	-2.89327	0.160011	0.222749	-2.38549	-0.507784
sp|O00303|EIF3F_HUMAN	Eukaryotic translation initiation factor 3 subunit F	EIF3F	4	4	274.64	0.0632688	0.4828	0.293863	-1.36464	0.512544	0.594691	-0.853038	-0.511602
sp|P20042|IF2B_HUMAN	Eukaryotic translation initiation factor 2 subunit 2	EIF2S2	2	2	106.96	0.000358743	0.117516	0.123619	-3.05209	0.191398	0.152816	-2.53862	-0.513463
sp|Q5T653|RM02_HUMAN	39S ribosomal protein L2, mitochondrial	MRPL2	3	3	210.36	0.0191518	0.586296	0.738005	-0.59477	0.870898	1.02022	-0.0807597	-0.51401
sp|P60866|RS20_HUMAN	40S ribosomal protein S20	RPS20	7	7	627.42	0.000491257	0.0818623	0.104432	-3.42434	0.143857	0.122958	-2.90609	-0.518255
tr|S4R456|S4R456_HUMAN	40S ribosomal protein S15 (Fragment)	RPS15	6	6	611.88	6.75166e-05	0.0600024	0.0528282	-4.14777	0.079685	0.082215	-3.62682	-0.520944
tr|Q5STU3|Q5STU3_HUMAN	Spliceosome RNA helicase DDX39B	DDX39B	2	2	97.47	0.00857084	2.67363	1.71334	1.13322	3.70008	2.59532	1.6543	-0.521073
sp|P32969|RL9_HUMAN	60S ribosomal protein L9	RPL9	4	4	283.14	0.000339636	0.142195	0.169659	-2.68106	0.206988	0.24391	-2.14913	-0.531931
sp|P31025|LCN1_HUMAN	Lipocalin-1	LCN1	1	1	67.61	0.534488	0.58566	0.966786	-0.365457	1.20125	1.05203	0.172026	-0.537483
sp|Q14568|HS902_HUMAN	Putative heat shock protein HSP 90-alpha A2	HSP90AA2	1	1	60.58	0.000249767	20.8368	33.7502	4.77049	35.1163	44.2299	5.31009	-0.539603
sp|P09651-3|ROA1_HUMAN	Isoform 2 of Heterogeneous nuclear ribonucleoprotein A1	HNRNPA1	5	5	389.33	0.00175129	0.416011	0.360147	-1.36558	0.541727	0.58974	-0.821806	-0.543772
sp|P35579|MYH9_HUMAN	Myosin-9	MYH9	13	13	826.76	0.0998208	0.942228	1.01306	-0.032622	1.14853	1.70292	0.511695	-0.544317
sp|P42025|ACTY_HUMAN	Beta-centractin	ACTR1B	2	1	132.91	0.0558987	1.58327	1.72862	0.727654	2.93974	1.9055	1.27657	-0.548913
sp|Q9Y3U8|RL36_HUMAN	60S ribosomal protein L36	RPL36	3	3	192.9	0.000112741	0.133028	0.141405	-2.86547	0.181216	0.220451	-2.31593	-0.549543
sp|Q9P2R3|ANFY1_HUMAN	Ankyrin repeat and FYVE domain-containing protein 1	ANKFY1	4	3	295.93	0.00987951	1.01772	1.09805	0.0811847	1.40732	1.69037	0.631194	-0.550009
sp|O75934|SPF27_HUMAN	Pre-mRNA-splicing factor SPF27	BCAS2	1	1	54.52	0.0772546	0.000407749	0.0195182	-6.64921	0.0135359	0.0156517	-6.0985	-0.550712
sp|Q5T749|KPRP_HUMAN	Keratinocyte proline-rich protein	KPRP	2	2	61.76	0.803691	1.54626	0.806191	0.234165	2.58653	0.880995	0.793908	-0.559742
tr|E7EUY0|E7EUY0_HUMAN	DNA-dependent protein kinase catalytic subunit	PRKDC	9	9	441.4	0.140448	29.2555	3.50053	4.03369	43.4959	5.10347	4.60287	-0.569178
tr|E9PI78|E9PI78_HUMAN	39S ribosomal protein L49, mitochondrial	MRPL49	1	1	93.03	0.046602	0.626829	0.830644	-0.456531	0.931136	1.23763	0.116872	-0.573404
tr|D3YTB1|D3YTB1_HUMAN	60S ribosomal protein L32 (Fragment)	RPL32	4	4	295.87	0.000398639	0.114762	0.100556	-3.21546	0.143305	0.17754	-2.64006	-0.575406
sp|P46781|RS9_HUMAN	40S ribosomal protein S9	RPS9	16	16	801.47	0.000593775	0.122137	0.103351	-3.14888	0.164543	0.17217	-2.57041	-0.578475
sp|P62273|RS29_HUMAN	40S ribosomal protein S29	RPS29	4	4	190.02	0.000445022	0.0523368	0.0791682	-3.92681	0.0927758	0.10428	-3.34332	-0.583486
sp|P62191-2|PRS4_HUMAN	Isoform 2 of 26S protease regulatory subunit 4	PSMC1	5	4	242.28	0.00466737	1.57272	2.16636	0.902685	2.51399	3.09672	1.48818	-0.585499
sp|P26640|SYVC_HUMAN	Valine--tRNA ligase	VARS	1	1	29.26	0.266378	0.620177	1.34742	-0.0235675	1.18519	1.76838	0.562462	-0.586029
sp|P62241|RS8_HUMAN	40S ribosomal protein S8	RPS8	20	20	1568.84	0.000281645	0.150401	0.164362	-2.66766	0.211138	0.262146	-2.07922	-0.588441
tr|E7EX53|E7EX53_HUMAN	Ribosomal protein L15 (Fragment)	RPL15	4	4	216.63	0.00255597	0.110671	0.136541	-3.01618	0.143241	0.229046	-2.42552	-0.590661
tr|J3QR09|J3QR09_HUMAN	Ribosomal protein L19	RPL19	3	3	301.65	0.00241516	0.27074	0.330036	-1.7351	0.482214	0.422609	-1.14429	-0.590806
tr|M0QZM1|M0QZM1_HUMAN	Heterogeneous nuclear ribonucleoprotein M (Fragment)	HNRNPM	1	1	48.24	0.0192146	1.02325	1.13197	0.107831	1.60039	1.64837	0.69989	-0.59206
sp|Q9H9J2|RM44_HUMAN	39S ribosomal protein L44, mitochondrial	MRPL44	2	2	147.56	0.00464153	0.842962	0.783618	-0.298158	1.3155	1.14762	0.300485	-0.598643
sp|P52815|RM12_HUMAN	39S ribosomal protein L12, mitochondrial	MRPL12	1	1	64.54	0.0151946	1.18511	1.04117	0.154636	1.80408	1.59692	0.765958	-0.611322
sp|Q9BZE1|RM37_HUMAN	39S ribosomal protein L37, mitochondrial	MRPL37	4	3	232.03	0.387302	0.709276	0.796902	-0.409107	1.44917	0.855847	0.204775	-0.613883
sp|P62851|RS25_HUMAN	40S ribosomal protein S25	RPS25	6	6	410.26	2.32243e-06	0.0436408	0.0451922	-4.49276	0.065533	0.0706084	-3.87682	-0.615937
sp|Q15233-2|NONO_HUMAN	Isoform 2 of Non-POU domain-containing octamer-binding protein	NONO	5	5	299.41	0.0521843	0.351108	0.531289	-1.1805	0.540553	0.81384	-0.562353	-0.618148
sp|P02538|K2C6A_HUMAN	Keratin, type II cytoskeletal 6A	KRT6A	39	39	2726.11	1.99975e-05	0.270603	0.275727	-1.87215	0.429492	0.41027	-1.25195	-0.620207
sp|Q63HN8|RN213_HUMAN	E3 ubiquitin-protein ligase RNF213	RNF213	5	5	239.75	0.0611886	9.3105	3.64235	2.6952	15.9335	4.02151	3.31868	-0.623482
tr|J3KNQ3|J3KNQ3_HUMAN	26S proteasome non-ATPase regulatory subunit 13	PSMD13	1	1	37.76	0.000255202	1.49086	1.59672	0.626475	2.31098	2.45612	1.25311	-0.626635
sp|Q13310-2|PABP4_HUMAN	Isoform 2 of Polyadenylate-binding protein 4	PABPC4	2	2	123.92	0.00121883	0.0484533	0.0902015	-3.85043	0.0885473	0.126281	-3.21875	-0.631684
sp|P62316-2|SMD2_HUMAN	Isoform 2 of Small nuclear ribonucleoprotein Sm D2	SNRPD2	4	3	231.5	0.0529299	0.191534	0.12723	-2.64944	0.404282	0.0915858	-2.01197	-0.637466
sp|Q8N5Z5-2|KCD17_HUMAN	Isoform 2 of BTB/POZ domain-containing protein KCTD17	KCTD17	4	4	241.91	0.00453259	0.703283	0.689668	-0.521855	1.02084	1.14606	0.115633	-0.637489
sp|O15397|IPO8_HUMAN	Importin-8	IPO8	3	3	188.54	0.00473872	1.39334	1.29708	0.427833	2.03726	2.15231	1.0668	-0.638968
sp|Q7Z3Y8|K1C27_HUMAN	Keratin, type I cytoskeletal 27	KRT27	4	4	216.9	0.00623545	0.0820325	0.050255	-3.91825	0.109907	0.0964187	-3.277	-0.64125
sp|Q9NWU5-2|RM22_HUMAN	Isoform 2 of 39S ribosomal protein L22, mitochondrial	MRPL22	1	1	49.66	0.442173	0.615871	0.000476009	-1.69819	0.648257	0.314704	-1.05445	-0.643736
sp|Q15366-7|PCBP2_HUMAN	Isoform 7 of Poly(rC)-binding protein 2	PCBP2	4	4	241.63	0.003388	2.51277	2.57128	1.34598	4.56978	3.37493	1.98999	-0.644016
sp|P46776|RL27A_HUMAN	60S ribosomal protein L27a	RPL27A	6	6	395.37	0.00234069	0.228457	0.185907	-2.27103	0.319655	0.331105	-1.6198	-0.651228
sp|P21333-2|FLNA_HUMAN	Isoform 2 of Filamin-A	FLNA	70	68	5376.53	0.0111561	0.616009	0.712634	-0.590047	0.987132	1.10277	0.0634332	-0.65348
sp|Q9Y262|EIF3L_HUMAN	Eukaryotic translation initiation factor 3 subunit L	EIF3L	8	8	606.78	0.00545785	0.536483	0.585444	-0.834021	0.855363	0.911103	-0.179134	-0.654887
tr|J3KR24|J3KR24_HUMAN	Isoleucine--tRNA ligase, cytoplasmic	IARS	2	2	117.02	0.140822	0.789816	0.75769	-0.370055	1.20158	1.23571	0.285282	-0.655337
sp|Q15427|SF3B4_HUMAN	Splicing factor 3B subunit 4	SF3B4	1	1	98.08	0.00337518	0.291201	0.30256	-1.75205	0.413763	0.523758	-1.09308	-0.65897
tr|H0YLA2|H0YLA2_HUMAN	Signal recognition particle 14 kDa protein	SRP14	1	1	68.27	0.110437	0.0204363	0.000373472	-6.5866	0.0107562	0.022103	-5.92756	-0.65904
sp|Q9Y295|DRG1_HUMAN	Developmentally-regulated GTP-binding protein 1	DRG1	2	2	128.44	0.00311052	0.0844488	0.132601	-3.2039	0.191298	0.151783	-2.54338	-0.660526
sp|P19474|RO52_HUMAN	E3 ubiquitin-protein ligase TRIM21	TRIM21	11	11	642.76	0.00258259	1.53869	1.2899	0.50008	2.45187	2.02461	1.16236	-0.662285
tr|C9J0E4|C9J0E4_HUMAN	Cystatin-A	CSTA	3	3	152.6	0.146516	0.467951	0.895056	-0.553208	0.965611	1.19511	0.111511	-0.664719
sp|P78371|TCPB_HUMAN	T-complex protein 1 subunit beta	CCT2	16	15	1314.73	0.0146759	0.911331	0.933908	-0.116192	1.43319	1.49472	0.549869	-0.666061
sp|O75342|LX12B_HUMAN	Arachidonate 12-lipoxygenase, 12R-type	ALOX12B	2	2	148.85	0.0734454	0.333798	0.485234	-1.28801	0.699254	0.601001	-0.621206	-0.666803
sp|Q9P015|RM15_HUMAN	39S ribosomal protein L15, mitochondrial	MRPL15	9	9	561.06	0.00044501	0.567108	0.60708	-0.768336	0.921098	0.952886	-0.0938913	-0.674445
sp|P52701-4|MSH6_HUMAN	Isoform 4 of DNA mismatch repair protein Msh6	MSH6	3	3	146.17	0.0109013	2.86479	7.26445	2.34046	5.72327	10.4466	3.01524	-0.674782
sp|P98175-2|RBM10_HUMAN	Isoform 2 of RNA-binding protein 10	RBM10	63	62	4787.76	0.0192764	0.567885	0.417526	-1.0212	0.786861	0.789512	-0.343392	-0.677811
tr|H0Y8N7|H0Y8N7_HUMAN	39S ribosomal protein L1, mitochondrial (Fragment)	MRPL1	3	3	267.31	0.0591661	1.25305	1.77204	0.596978	2.24639	2.60246	1.27764	-0.680664
sp|P15880|RS2_HUMAN	40S ribosomal protein S2	RPS2	14	13	928.54	0.00153624	0.137208	0.160344	-2.74878	0.199724	0.278073	-2.06553	-0.683252
tr|Q5T6N4|Q5T6N4_HUMAN	Actin-binding LIM protein 1	ABLIM1	2	2	114.03	0.0673189	0.706921	0.706005	-0.501314	1.08646	1.18301	0.182355	-0.683669
sp|P47929|LEG7_HUMAN	Galectin-7	LGALS7	2	2	112.87	0.00747494	0.42848	0.545876	-1.03748	0.682746	0.888077	-0.34848	-0.688999
tr|F8VPD4|F8VPD4_HUMAN	CAD protein	CAD	5	5	185.39	0.000408637	4.02438	4.05765	2.01472	6.7503	6.27981	2.70378	-0.68906
sp|Q92620|PRP16_HUMAN	Pre-mRNA-splicing factor ATP-dependent RNA helicase PRP16	DHX38	1	1	35.06	0.119952	0.603318	0.984655	-0.332814	1.02008	1.54238	0.357529	-0.690343
sp|Q14692|BMS1_HUMAN	Ribosome biogenesis protein BMS1 homolog	BMS1	7	7	347.19	0.0171358	0.279703	0.193881	-2.07831	0.303548	0.462935	-1.38367	-0.694632
sp|Q01469|FABP5_HUMAN	Fatty acid-binding protein, epidermal	FABP5	3	3	114.73	6.76055e-05	0.459969	0.457222	-1.1247	0.736313	0.750879	-0.427409	-0.697296
sp|P62195-2|PRS8_HUMAN	Isoform 2 of 26S protease regulatory subunit 8	PSMC5	4	3	238.33	0.00662241	1.76347	1.40175	0.662305	2.80948	2.32506	1.36023	-0.69793
sp|O00231|PSD11_HUMAN	26S proteasome non-ATPase regulatory subunit 11	PSMD11	4	4	171.22	0.000210935	1.93922	1.81665	0.909146	3.21341	2.91695	1.61597	-0.706827
sp|P14868-2|SYDC_HUMAN	Isoform 2 of Aspartate--tRNA ligase, cytoplasmic	DARS	2	2	85.18	0.0564552	1.48492	1.29413	0.474594	2.63401	1.9258	1.18897	-0.71438
sp|Q13835-2|PKP1_HUMAN	Isoform 1 of Plakophilin-1	PKP1	8	8	620.55	0.00055752	0.291073	0.248929	-1.88896	0.470121	0.41748	-1.17202	-0.716947
sp|P12004|PCNA_HUMAN	Proliferating cell nuclear antigen	PCNA	2	2	124.92	0.000743532	3.64568	3.79692	1.89581	6.65614	5.70543	2.62779	-0.731985
sp|P25311|ZA2G_HUMAN	Zinc-alpha-2-glycoprotein	AZGP1	5	5	268.54	0.0443258	0.774847	0.747726	-0.393489	1.47531	1.06332	0.34405	-0.737539
sp|P20618|PSB1_HUMAN	Proteasome subunit beta type-1	PSMB1	4	4	264.9	0.00395694	1.38212	1.71949	0.633019	2.36907	2.81745	1.37477	-0.741747
sp|Q9UQ35|SRRM2_HUMAN	Serine/arginine repetitive matrix protein 2	SRRM2	5	5	213.24	0.0211413	1.04913	1.07525	0.0870435	1.99367	1.56259	0.83036	-0.743316
sp|P14866|HNRPL_HUMAN	Heterogeneous nuclear ribonucleoprotein L	HNRNPL	6	6	365.7	0.0110162	0.436655	0.591032	-0.960598	0.792129	0.92954	-0.216192	-0.744406
tr|E7EPB3|E7EPB3_HUMAN	60S ribosomal protein L14	RPL14	6	6	504.57	0.00219473	0.0975677	0.166324	-2.92198	0.205263	0.237307	-2.17602	-0.745964
sp|P14923|PLAK_HUMAN	Junction plakoglobin	JUP	39	38	2671.17	0.000292471	0.262701	0.284884	-1.86884	0.436761	0.483308	-1.12019	-0.748657
sp|Q6UWP8|SBSN_HUMAN	Suprabasin	SBSN	2	2	126.1	0.0653063	0.0407841	0.0112413	-5.26464	0.0791081	0.00841993	-4.51411	-0.750532
sp|P07814|SYEP_HUMAN	Bifunctional glutamate/proline--tRNA ligase	EPRS	3	3	175.64	0.0416034	0.55096	0.540825	-0.873312	0.956319	0.883562	-0.120388	-0.752923
sp|P28072|PSB6_HUMAN	Proteasome subunit beta type-6	PSMB6	2	2	107.24	0.0195828	1.7223	1.80106	0.816953	2.3319	3.61741	1.57272	-0.755768
sp|P49207|RL34_HUMAN	60S ribosomal protein L34	RPL34	4	4	138.25	7.01137e-05	0.0389542	0.0502042	-4.48748	0.0732303	0.0775075	-3.72989	-0.757598
sp|P40227|TCPZ_HUMAN	T-complex protein 1 subunit zeta	CCT6A	16	15	1022.78	0.0342843	0.80093	1.20196	0.00208511	1.45292	1.93628	0.760946	-0.758861
sp|P25786|PSA1_HUMAN	Proteasome subunit alpha type-1	PSMA1	4	4	194.24	0.000143238	1.98861	2.04549	1.01225	3.57132	3.27465	1.77525	-0.763007
sp|Q13247-3|SRSF6_HUMAN	Isoform SRP55-3 of Serine/arginine-rich splicing factor 6	SRSF6	3	3	236.82	0.000650075	0.182384	0.202598	-2.37714	0.283764	0.372066	-1.60861	-0.768532
sp|P48634-3|PRC2A_HUMAN	Isoform 3 of Protein PRRC2A	PRRC2A	1	1	39.08	0.0779734	0.107863	0.097584	-3.28316	0.292843	0.0588155	-2.50775	-0.775408
sp|Q01804-5|OTUD4_HUMAN	Isoform 2 of OTU domain-containing protein 4	OTUD4	1	1	41.03	0.0449782	0.469621	0.741838	-0.723254	0.874564	1.204	0.0555872	-0.778841
tr|X6R6Z1|X6R6Z1_HUMAN	Interleukin enhancer-binding factor 2 (Fragment)	ILF2	2	2	217.96	0.00255487	0.234449	0.318064	-1.85592	0.474323	0.475929	-1.07362	-0.782302
tr|H0YMF4|H0YMF4_HUMAN	60S ribosomal protein L28	RPL28	4	4	247.26	0.000628513	0.0466057	0.0605337	-4.22244	0.101668	0.0833525	-3.43425	-0.788192
sp|Q9Y4W6|AFG32_HUMAN	AFG3-like protein 2	AFG3L2	2	2	103.33	0.0733365	47.6884	6.26873	4.75374	84.0442	9.75198	5.55146	-0.797716
sp|Q13243-3|SRSF5_HUMAN	Isoform SRP40-4 of Serine/arginine-rich splicing factor 5	SRSF5	3	3	167.09	2.26074e-05	0.0883969	0.0915931	-3.47401	0.154669	0.158807	-2.67357	-0.800442
sp|Q13464|ROCK1_HUMAN	Rho-associated protein kinase 1	ROCK1	6	6	357.13	0.0775099	0.781359	0.919922	-0.233378	1.12936	1.84894	0.574492	-0.80787
sp|P60228|EIF3E_HUMAN	Eukaryotic translation initiation factor 3 subunit E	EIF3E	8	8	520.71	0.00136308	0.365322	0.304741	-1.57763	0.629839	0.544097	-0.768646	-0.808984
sp|Q14203-5|DCTN1_HUMAN	Isoform 5 of Dynactin subunit 1	DCTN1	2	2	71.61	0.0263506	1.68892	1.53967	0.690904	3.55898	2.09823	1.50009	-0.809187
sp|Q9Y6K0|CEPT1_HUMAN	Choline/ethanolaminephosphotransferase 1	CEPT1	1	1	48.4	0.00677723	7.41456	16.4673	3.57784	14.6321	27.2154	4.38707	-0.809226
sp|O95816|BAG2_HUMAN	BAG family molecular chaperone regulator 2	BAG2	4	4	222.72	0.000142638	5.67829	6.18089	2.56793	10.9487	9.83349	3.37728	-0.809347
sp|O60506-4|HNRPQ_HUMAN	Isoform 4 of Heterogeneous nuclear ribonucleoprotein Q	SYNCRIP	10	10	524.92	0.00114644	0.256212	0.313828	-1.81086	0.442547	0.564817	-0.989414	-0.82145
sp|Q8WVV4|POF1B_HUMAN	Protein POF1B	POF1B	3	3	113.81	0.000306113	0.292706	0.276267	-1.81357	0.496626	0.511684	-0.98806	-0.825509
sp|Q8N163|CCAR2_HUMAN	Cell cycle and apoptosis regulator protein 2	CCAR2	12	12	642.67	0.00725512	0.67837	0.779688	-0.455951	1.18136	1.41426	0.376079	-0.832031
sp|P50991|TCPD_HUMAN	T-complex protein 1 subunit delta	CCT4	15	15	1303.79	0.0568674	0.973025	1.0163	-0.00772201	1.36601	2.18881	0.829775	-0.837497
sp|P17987|TCPA_HUMAN	T-complex protein 1 subunit alpha	TCP1	18	18	1305.21	0.019756	1.10824	1.73586	0.507969	1.98689	3.11241	1.3503	-0.842329
sp|O75533|SF3B1_HUMAN	Splicing factor 3B subunit 1	SF3B1	23	23	1510.75	0.00213937	0.246054	0.272976	-1.94611	0.389942	0.544754	-1.09743	-0.848679
sp|Q01082|SPTB2_HUMAN	Spectrin beta chain, non-erythrocytic 1	SPTBN1	10	9	578.71	0.144032	0.809823	0.871782	-0.250162	1.58365	1.44587	0.599088	-0.84925
sp|P02545|LMNA_HUMAN	Prelamin-A/C	LMNA	4	4	217.45	0.00642653	2.87831	2.86533	1.52197	6.47064	3.93552	2.37937	-0.8574
sp|Q99460|PSMD1_HUMAN	26S proteasome non-ATPase regulatory subunit 1	PSMD1	2	2	69.91	0.013379	2.18736	1.76362	0.982211	4.24653	2.91716	1.8407	-0.858492
sp|P04259|K2C6B_HUMAN	Keratin, type II cytoskeletal 6B	KRT6B	5	5	323.91	3.84569e-05	0.192591	0.175002	-2.44382	0.33442	0.33266	-1.58407	-0.85975
sp|Q00839-2|HNRPU_HUMAN	Isoform Short of Heterogeneous nuclear ribonucleoprotein U	HNRNPU	12	12	904.03	0.00192419	0.345169	0.359383	-1.50522	0.613423	0.671612	-0.638192	-0.867031
sp|P62701|RS4X_HUMAN	40S ribosomal protein S4, X isoform	RPS4X	23	23	1275.47	0.000107012	0.0832103	0.0988721	-3.45734	0.147797	0.185527	-2.58501	-0.872331
sp|P39023|RL3_HUMAN	60S ribosomal protein L3	RPL3	12	12	885.16	0.000394728	0.11715	0.101086	-3.19604	0.199723	0.201265	-2.31837	-0.877673
sp|Q8IWX8|CHERP_HUMAN	Calcium homeostasis endoplasmic reticulum protein	CHERP	4	4	201.75	0.000382798	0.2471	0.261825	-1.97448	0.477152	0.460092	-1.0935	-0.880973
sp|Q7Z2W9-2|RM21_HUMAN	Isoform 2 of 39S ribosomal protein L21, mitochondrial	MRPL21	1	1	44.51	0.0106309	0.818766	0.664809	-0.430923	1.42516	1.3075	0.450307	-0.881229
sp|P51570|GALK1_HUMAN	Galactokinase	GALK1	1	1	56.98	0.0182876	17.3468	4.94643	3.47853	31.5474	9.54847	4.36092	-0.882388
sp|P26641|EF1G_HUMAN	Elongation factor 1-gamma	EEF1G	6	6	507.36	0.0217005	0.599026	0.607874	-0.728693	1.07904	1.1503	0.156616	-0.885309
sp|Q14444-2|CAPR1_HUMAN	Isoform 2 of Caprin-1	CAPRIN1	6	6	404.94	0.000330822	0.0276059	0.0358891	-4.97721	0.0634992	0.0541518	-4.08741	-0.889799
sp|P46821|MAP1B_HUMAN	Microtubule-associated protein 1B	MAP1B	19	19	1261.3	0.0118889	0.351638	0.495865	-1.23871	0.699316	0.881047	-0.339744	-0.898965
tr|E9PKZ0|E9PKZ0_HUMAN	60S ribosomal protein L8 (Fragment)	RPL8	9	9	571.15	0.0002062	0.0628503	0.084903	-3.75874	0.124429	0.15112	-2.85962	-0.899122
sp|O43795-2|MYO1B_HUMAN	Isoform 2 of Unconventional myosin-Ib	MYO1B	5	5	299.83	0.00131778	2.17793	1.64887	0.936136	3.86551	3.2822	1.83748	-0.901345
sp|Q9Y230|RUVB2_HUMAN	RuvB-like 2	RUVBL2	5	5	317.18	0.0100281	1.75142	2.10976	0.949044	3.42451	3.80784	1.85446	-0.90542
sp|Q14764|MVP_HUMAN	Major vault protein	MVP	7	7	415.51	0.0169697	0.556419	0.54413	-0.861777	0.961032	1.10274	0.0452848	-0.907061
sp|O43390|HNRPR_HUMAN	Heterogeneous nuclear ribonucleoprotein R	HNRNPR	1	1	57.68	0.03756	0.521216	0.512115	-0.952697	0.820995	1.12259	-0.0412763	-0.911421
sp|Q12906-4|ILF3_HUMAN	Isoform 4 of Interleukin enhancer-binding factor 3	ILF3	6	6	447.12	0.00178355	0.205654	0.28595	-2.02443	0.446302	0.483779	-1.10457	-0.919859
sp|P50990|TCPQ_HUMAN	T-complex protein 1 subunit theta	CCT8	16	16	1033.19	0.0551724	0.668061	0.990802	-0.269805	1.29726	1.84523	0.651908	-0.921713
sp|Q99613-2|EIF3C_HUMAN	Isoform 2 of Eukaryotic translation initiation factor 3 subunit C	EIF3C	21	21	1642.92	0.000148685	0.379745	0.407556	-1.34501	0.710263	0.783462	-0.421086	-0.923927
sp|Q96I25|SPF45_HUMAN	Splicing factor 45	RBM17	8	8	397.78	0.000292951	0.237069	0.245778	-2.05036	0.462169	0.457399	-1.12097	-0.929392
tr|Q5SYT8|Q5SYT8_HUMAN	Protein NAMPTL (Fragment)	NAMPTL	3	3	205.62	0.000559592	3.08414	3.00115	1.60533	5.5305	6.09706	2.53948	-0.934149
sp|Q14152|EIF3A_HUMAN	Eukaryotic translation initiation factor 3 subunit A	EIF3A	31	31	1531.89	0.00311942	0.293685	0.379689	-1.57052	0.577788	0.717119	-0.627151	-0.94337
sp|Q7Z353|HDX_HUMAN	Highly divergent homeobox	HDX	17	17	1110.9	0.00700604	1.06318	1.21019	0.184836	2.43958	2.01544	1.15543	-0.970596
sp|P62861|RS30_HUMAN	40S ribosomal protein S30	FAU	2	2	177.04	0.00285687	0.0328484	0.067324	-4.31944	0.0873093	0.110519	-3.33768	-0.98176
tr|C9JXB8|C9JXB8_HUMAN	60S ribosomal protein L24	RPL24	9	9	496.41	0.000372157	0.0433301	0.0423748	-4.54448	0.0993087	0.071429	-3.55015	-0.994332
tr|J3QQQ9|J3QQQ9_HUMAN	KRAB-A domain-containing protein 2	KRBA2	2	2	100.16	0.00178973	0.185187	0.153387	-2.56246	0.305187	0.372169	-1.56201	-1.00044
sp|P42766|RL35_HUMAN	60S ribosomal protein L35	RPL35	7	7	341.65	0.00330066	0.0781998	0.0522521	-3.93841	0.122707	0.13976	-2.92979	-1.00862
sp|P62913-2|RL11_HUMAN	Isoform 2 of 60S ribosomal protein L11	RPL11	1	1	27.22	0.00566561	0.032423	0.0675181	-4.32278	0.0903684	0.110761	-3.31381	-1.00897
sp|Q9Y3B7-2|RM11_HUMAN	Isoform 2 of 39S ribosomal protein L11, mitochondrial	MRPL11	1	1	41.54	0.0195834	0.501775	0.339072	-1.25009	0.866814	0.830719	-0.23656	-1.01353
tr|E9PKG1|E9PKG1_HUMAN	Protein arginine N-methyltransferase 1	PRMT1	8	8	395.5	0.00201264	0.408099	0.451561	-1.21816	0.848514	0.902906	-0.191475	-1.02669
sp|Q9H0U6|RM18_HUMAN	39S ribosomal protein L18, mitochondrial	MRPL18	1	1	40.97	0.0192118	0.303065	0.201287	-1.9875	0.49405	0.535248	-0.958339	-1.02916
sp|P47914|RL29_HUMAN	60S ribosomal protein L29	RPL29	4	4	300.43	0.000522974	0.0604736	0.0697388	-3.94106	0.121829	0.144393	-2.9093	-1.03176
sp|P18124|RL7_HUMAN	60S ribosomal protein L7	RPL7	14	14	923.73	0.0002082	0.118668	0.122927	-3.04933	0.231446	0.268216	-2.00097	-1.04836
sp|P49721|PSB2_HUMAN	Proteasome subunit beta type-2	PSMB2	1	1	77.57	0.0397209	1.37025	1.48782	0.515039	2.25634	3.65961	1.56461	-1.04957
sp|Q9NP92|RT30_HUMAN	28S ribosomal protein S30, mitochondrial	MRPS30	3	3	259.95	0.0666695	0.601251	0.774282	-0.540009	1.08547	1.77161	0.51454	-1.05455
tr|J3QQT2|J3QQT2_HUMAN	60S ribosomal protein L17 (Fragment)	RPL17	9	9	496.44	0.00157343	0.0469295	0.0852426	-3.91951	0.132279	0.144319	-2.85414	-1.06537
sp|Q9HB71|CYBP_HUMAN	Calcyclin-binding protein	CACYBP	1	1	60.61	0.00541492	6.56434	20.5128	3.759	21.5966	35.1333	4.82604	-1.06703
sp|Q07020-2|RL18_HUMAN	Isoform 2 of 60S ribosomal protein L18	RPL18	10	9	681.95	8.1558e-06	0.08801	0.0926942	-3.4683	0.183719	0.198292	-2.38831	-1.07998
tr|J3KS15|J3KS15_HUMAN	Peptidyl-tRNA hydrolase ICT1, mitochondrial (Fragment)	ICT1	2	2	109.59	0.000417917	0.203288	0.183826	-2.36917	0.382975	0.438541	-1.28364	-1.08553
sp|Q9Y6M1-1|IF2B2_HUMAN	Isoform 2 of Insulin-like growth factor 2 mRNA-binding protein 2	IGF2BP2	9	8	625.69	0.00654724	0.170452	0.215246	-2.37445	0.297356	0.522889	-1.28587	-1.08858
sp|P17844|DDX5_HUMAN	Probable ATP-dependent RNA helicase DDX5	DDX5	10	10	569.56	0.000565187	0.21925	0.242469	-2.11491	0.459495	0.526777	-1.01994	-1.09497
sp|Q9Y2Z0-2|SUGT1_HUMAN	Isoform 2 of Suppressor of G2 allele of SKP1 homolog	SUGT1	4	4	178.77	3.63309e-05	16.7604	18.2765	4.1308	34.0312	41.3868	5.23684	-1.10604
sp|Q7L2H7|EIF3M_HUMAN	Eukaryotic translation initiation factor 3 subunit M	EIF3M	2	2	255.92	0.00286619	0.355869	0.447265	-1.31629	0.825358	0.905792	-0.208269	-1.10802
tr|F8W871|F8W871_HUMAN	Fragile X mental retardation protein 1	FMR1	1	1	38.53	0.025603	0.124671	0.156752	-2.82919	0.151025	0.456694	-1.71852	-1.11067
sp|O15042-2|SR140_HUMAN	Isoform 2 of U2 snRNP-associated SURP motif-containing protein	U2SURP	11	9	669.84	0.000977723	0.144891	0.204833	-2.51571	0.348065	0.409325	-1.40089	-1.11482
tr|D6RIF6|D6RIF6_HUMAN	SLAIN motif-containing protein 2	SLAIN2	1	1	23.97	0.0074896	0.302075	0.357051	-1.60137	0.611	0.847753	-0.455264	-1.14611
sp|P08727|K1C19_HUMAN	Keratin, type I cytoskeletal 19	KRT19	2	1	72.4	0.149289	0.115629	0.461998	-1.79179	0.269486	1.0165	-0.63713	-1.15466
sp|P62249|RS16_HUMAN	40S ribosomal protein S16	RPS16	15	15	1149.84	8.55044e-05	0.031164	0.034687	-4.92465	0.0639154	0.0832492	-3.7645	-1.16015
tr|K7ERT8|K7ERT8_HUMAN	60S ribosomal protein L23a (Fragment)	RPL23A	8	7	556.25	0.000403126	0.0752892	0.0648811	-3.83475	0.155239	0.159661	-2.66704	-1.16771
sp|P46783|RS10_HUMAN	40S ribosomal protein S10	RPS10	6	5	361.39	0.00282306	0.00468474	0.00856776	-7.23759	0.0109941	0.0190964	-6.05455	-1.18305
sp|P62269|RS18_HUMAN	40S ribosomal protein S18	RPS18	20	20	1295.12	0.00203399	0.0294569	0.0530454	-4.59942	0.0903869	0.0976919	-3.41059	-1.18883
sp|P07900-2|HS90A_HUMAN	Isoform 2 of Heat shock protein HSP 90-alpha	HSP90AA1	24	20	1474.16	0.000477655	8.56399	10.4104	3.24598	18.5643	25.0665	4.44728	-1.20129
sp|P23458|JAK1_HUMAN	Tyrosine-protein kinase JAK1	JAK1	22	21	1342.77	0.00330988	0.683878	0.875519	-0.359012	1.73957	1.90551	0.865949	-1.22496
sp|Q9HD33-2|RM47_HUMAN	Isoform 2 of 39S ribosomal protein L47, mitochondrial	MRPL47	1	1	58.46	0.00407211	0.255136	0.201784	-2.12999	0.598383	0.476431	-0.895913	-1.23407
sp|P38159-2|RBMX_HUMAN	Isoform 2 of RNA-binding motif protein, X chromosome	RBMX	1	1	64.43	0.245553	0.0586837	0.458388	-1.95156	0.739363	0.488334	-0.704045	-1.24752
sp|Q9H3U1-2|UN45A_HUMAN	Isoform 2 of Protein unc-45 homolog A	UNC45A	1	1	90.11	0.0324859	20.151	4.12215	3.60129	48.3011	9.71132	4.85829	-1.257
sp|Q7L2E3-3|DHX30_HUMAN	Isoform 3 of Putative ATP-dependent RNA helicase DHX30	DHX30	4	4	212.06	0.00118232	0.13348	0.177501	-2.6851	0.371874	0.376059	-1.41902	-1.26609
sp|Q9NVS2|RT18A_HUMAN	28S ribosomal protein S18a, mitochondrial	MRPS18A	1	1	47.4	0.0424894	0.145569	0.365763	-1.96767	0.398797	0.84455	-0.68577	-1.2819
sp|P62277|RS13_HUMAN	40S ribosomal protein S13	RPS13	12	12	769.1	0.00388609	0.100313	0.0794527	-3.47581	0.257214	0.180667	-2.19139	-1.28442
sp|P09874|PARP1_HUMAN	Poly [ADP-ribose] polymerase 1	PARP1	1	1	59.38	0.544079	0.144918	2.25317	0.261885	0.610344	5.33701	1.57225	-1.31036
sp|Q92841-1|DDX17_HUMAN	Isoform 2 of Probable ATP-dependent RNA helicase DDX17	DDX17	1	1	45.47	0.00814893	0.363131	0.346037	-1.4958	0.744811	1.01672	-0.183173	-1.31263
sp|O43242|PSMD3_HUMAN	26S proteasome non-ATPase regulatory subunit 3	PSMD3	6	6	326.91	0.0324067	1.29368	1.98869	0.714739	4.56139	3.67024	2.04118	-1.32644
sp|O95831-6|AIFM1_HUMAN	Isoform 6 of Apoptosis-inducing factor 1, mitochondrial	AIFM1	3	3	156.99	0.000480386	8.34632	7.61033	2.99609	17.1894	23.4847	4.34604	-1.34995
tr|H7C2W0|H7C2W0_HUMAN	Cystathionine beta-synthase (Fragment)	CBS	1	1	24.29	0.102586	0.0378746	0.348592	-2.37158	0.300884	0.685985	-1.01907	-1.35252
sp|Q96MT7-2|WDR52_HUMAN	Isoform 2 of WD repeat-containing protein 52	WDR52	1	1	26.53	0.00106449	7.49577	11.2428	3.22794	19.1076	28.8566	4.58388	-1.35595
sp|P46778|RL21_HUMAN	60S ribosomal protein L21	RPL21	5	5	459.69	0.00579388	0.0460435	0.0776861	-4.01474	0.0991748	0.2231	-2.63364	-1.3811
sp|P43243|MATR3_HUMAN	Matrin-3	MATR3	2	2	162.85	0.00355945	0.321614	0.272953	-1.75009	0.755292	0.80185	-0.361099	-1.38899
sp|Q07955|SRSF1_HUMAN	Serine/arginine-rich splicing factor 1	SRSF1	5	5	296.39	0.00767519	0.118841	0.0665233	-3.43156	0.25972	0.234255	-2.01749	-1.41407
sp|O43143|DHX15_HUMAN	Putative pre-mRNA-splicing factor ATP-dependent RNA helicase DHX15	DHX15	12	12	769.19	0.00297686	0.18271	0.141278	-2.62599	0.420175	0.447783	-1.2043	-1.42169
sp|Q9BUJ2-3|HNRL1_HUMAN	Isoform 3 of Heterogeneous nuclear ribonucleoprotein U-like protein 1	HNRNPUL1	1	1	86.74	0.333316	0.000422472	0.305717	-2.70774	0.348604	0.472371	-1.28459	-1.42315
sp|Q9UMS4|PRP19_HUMAN	Pre-mRNA-processing factor 19	PRPF19	9	9	549.22	8.61241e-06	0.161086	0.16927	-2.59791	0.450399	0.440367	-1.16688	-1.43103
sp|Q9BYC9|RM20_HUMAN	39S ribosomal protein L20, mitochondrial	MRPL20	1	1	63.13	0.102534	0.171067	0.217185	-2.36493	0.803443	0.24661	-0.929538	-1.4354
sp|Q02878|RL6_HUMAN	60S ribosomal protein L6	RPL6	10	10	724.11	2.5659e-05	0.0937014	0.0820918	-3.50805	0.243477	0.236089	-2.0602	-1.44785
sp|P07305-2|H10_HUMAN	Isoform 2 of Histone H1.0	H1F0	1	1	78.95	0.0251217	0.121966	0.298473	-2.25003	0.355138	0.797878	-0.794588	-1.45544
sp|Q9Y2W1|TR150_HUMAN	Thyroid hormone receptor-associated protein 3	THRAP3	18	17	1356.74	0.00233677	0.157898	0.235487	-2.34599	0.523545	0.560899	-0.883043	-1.46294
sp|Q9Y520-3|PRC2C_HUMAN	Isoform 3 of Protein PRRC2C	PRRC2C	2	2	103.26	0.0113654	0.0265959	0.0359908	-4.998	0.0443999	0.130401	-3.51621	-1.48179
sp|Q9H0S4-2|DDX47_HUMAN	Isoform 2 of Probable ATP-dependent RNA helicase DDX47	DDX47	3	3	208.07	0.0014611	0.133817	0.188387	-2.63395	0.464839	0.446499	-1.13394	-1.50001
sp|Q14694-2|UBP10_HUMAN	Isoform 2 of Ubiquitin carboxyl-terminal hydrolase 10	USP10	6	6	341.79	0.00257813	0.00743884	0.0230777	-6.03427	0.0398379	0.046671	-4.53101	-1.50326
sp|P41091|IF2G_HUMAN	Eukaryotic translation initiation factor 2 subunit 3	EIF2S3	7	7	362.78	0.00182114	0.126504	0.151174	-2.84851	0.41589	0.389789	-1.31172	-1.53679
sp|O15479|MAGB2_HUMAN	Melanoma-associated antigen B2	MAGEB2	3	3	258.85	0.00154671	0.024902	0.0174235	-5.56233	0.0675541	0.0565095	-4.01085	-1.55148
sp|P40429|RL13A_HUMAN	60S ribosomal protein L13a	RPL13A	9	9	530.93	5.81467e-05	0.0723465	0.0819946	-3.69581	0.211289	0.249317	-2.11839	-1.57741
tr|C9J4Z3|C9J4Z3_HUMAN	60S ribosomal protein L37a	RPL37A	2	2	148.78	0.0198967	0.021058	0.076436	-4.35854	0.141481	0.157552	-2.74162	-1.61692
sp|O76011|KRT34_HUMAN	Keratin, type I cuticular Ha4	KRT34	3	3	188.81	0.00996922	1.2643	1.0071	0.183581	4.0901	3.20148	1.86623	-1.68265
tr|C9JEH7|C9JEH7_HUMAN	40S ribosomal protein S4, Y isoform 1 (Fragment)	RPS4Y1	2	1	61.23	0.0141138	0.0831164	0.0397248	-4.02513	0.175743	0.222858	-2.32698	-1.69815
tr|R4GMX5|R4GMX5_HUMAN	Basigin (Fragment)	BSG	1	1	52.49	0.0432137	49.0158	252.905	7.23802	61.5434	941.122	8.96962	-1.7316
sp|Q9NZT1|CALL5_HUMAN	Calmodulin-like protein 5	CALML5	2	2	145.66	0.0116922	0.714379	0.686375	-0.513796	2.12817	2.67552	1.26414	-1.77794
tr|E9PKV2|E9PKV2_HUMAN	39S ribosomal protein L17, mitochondrial (Fragment)	MRPL17	1	1	44.47	0.00264545	0.142314	0.127078	-2.89222	0.382829	0.561493	-1.08265	-1.80957
tr|E9PNW8|E9PNW8_HUMAN	Fatty acyl-CoA reductase 1 (Fragment)	FAR1	1	1	60.46	0.000987682	114.694	341.284	7.83282	941.643	766.854	9.73851	-1.90569
tr|E9PI14|E9PI14_HUMAN	39S ribosomal protein L16, mitochondrial (Fragment)	MRPL16	1	1	45.73	0.0337006	0.228659	0.0716962	-2.73526	0.646994	0.560999	-0.727388	-2.00787
sp|P10412|H14_HUMAN	Histone H1.4	HIST1H1E	6	6	465.96	0.000259473	0.178559	0.202163	-2.39319	0.840718	0.828515	-0.260815	-2.13237
sp|Q99459|CDC5L_HUMAN	Cell division cycle 5-like protein	CDC5L	7	7	397.97	0.000904412	0.0812084	0.0785432	-3.6461	0.372879	0.337381	-1.49358	-2.15252
sp|P26599|PTBP1_HUMAN	Polypyrimidine tract-binding protein 1	PTBP1	7	5	439.75	0.00285835	0.121422	0.101645	-3.16445	0.433208	0.559777	-1.01016	-2.15429
sp|Q9UNF1|MAGD2_HUMAN	Melanoma-associated antigen D2	MAGED2	1	1	56.66	0.00435831	97.1835	705.732	8.6491	1607.89	2016.19	10.8234	-2.1743
sp|Q15149-4|PLEC_HUMAN	Isoform 4 of Plectin	PLEC	28	28	1536.52	0.0101733	1.02559	2.58294	0.851412	7.0381	9.34749	3.03436	-2.18294
sp|Q92522|H1X_HUMAN	Histone H1x	H1FX	3	3	193.38	0.00913635	0.0513161	0.0209406	-4.79073	0.140477	0.195501	-2.57356	-2.21716
tr|E9PK09|E9PK09_HUMAN	Bcl-2-associated transcription factor 1 (Fragment)	BCLAF1	6	6	251.49	0.00073583	0.0790977	0.101068	-3.47261	0.451316	0.428482	-1.18476	-2.28785
sp|Q5SWX8-3|ODR4_HUMAN	Isoform 3 of Protein odr-4 homolog	ODR4	2	2	65.8	0.204398	5.62616	1.08887	1.74739	34.0027	3.20541	4.21755	-2.47015
sp|P07910-4|HNRPC_HUMAN	Isoform 4 of Heterogeneous nuclear ribonucleoproteins C1/C2	HNRNPC	3	3	175.78	0.0329049	0.267163	0.74332	-0.984955	2.83767	2.81893	1.49994	-2.48489
sp|P13646|K1C13_HUMAN	Keratin, type I cytoskeletal 13	KRT13	7	6	382.71	0.000969357	0.901285	1.37635	0.187539	6.30414	8.59999	2.89764	-2.7101
tr|A0A075B6S2|A0A075B6S2_HUMAN	Protein IGKV2D-29 (Fragment)	IGKV2D-29	2	2	264.35	0.000181991	7.6285	11.3438	3.24582	56.5243	77.1766	6.06286	-2.81704
sp|P08729|K2C7_HUMAN	Keratin, type II cytoskeletal 7	KRT7	1	1	26.38	0.000419065	0.0251104	0.0369728	-5.00965	0.242318	0.322791	-1.8234	-3.18625
sp|P62995-3|TRA2B_HUMAN	Isoform 3 of Transformer-2 protein homolog beta	TRA2B	2	2	138.28	0.00144909	0.0507124	0.0345408	-4.5521	0.402433	0.58306	-1.02108	-3.53102
sp|P05976-2|MYL1_HUMAN	Isoform MLC3 of Myosin light chain 1/3, skeletal muscle isoform	MYL1	1	1	54.3	0.00275693	0.0233605	0.0307476	-5.20801	0.250516	0.400444	-1.61936	-3.58865
sp|P08670|VIME_HUMAN	Vimentin	VIM	17	15	1273.05	0.00013409	1.87087	1.70944	0.840086	24.9503	18.7614	4.44995	-3.60986
sp|Q96KK5|H2A1H_HUMAN	Histone H2A type 1-H	HIST1H2AH	4	4	280.06	2.80446e-05	0.277086	0.259158	-1.89904	4.13786	3.662	1.96345	-3.86249
sp|Q15029-2|U5S1_HUMAN	Isoform 2 of 116 kDa U5 small nuclear ribonucleoprotein component	EFTUD2	1	1	26.47	0.0222189	0.086943	0.0233554	-4.18052	1.05165	0.962481	0.0101559	-4.19067
tr|A0A075B6R9|A0A075B6R9_HUMAN	Protein IGKV2D-24 (Fragment)	IGKV2D-24	2	2	111.64	0.0020245	18.4255	8.71528	3.76239	381.269	156.17	8.06996	-4.30756
sp|O75165|DJC13_HUMAN	DnaJ homolog subfamily C member 13	DNAJC13	1	1	29.87	0.127096	0.0656558	0.00149061	-4.89655	0.793576	0.589488	-0.532132	-4.36441
sp|P19013|K2C4_HUMAN	Keratin, type II cytoskeletal 4	KRT4	6	4	408.81	4.12817e-05	0.0542223	0.0625276	-4.09851	1.16865	1.42741	0.376326	-4.47483
sp|P62805|H4_HUMAN	Histone H4	HIST1H4A	4	4	281.16	0.0020123	0.399771	0.716945	-0.840737	14.6238	14.119	3.84513	-4.68586
sp|P16403|H12_HUMAN	Histone H1.2	HIST1H1C	1	1	65.68	0.0839731	211.892	1	6.73398	3274.23	2507.38	11.4973	-4.76328
sp|O60814|H2B1K_HUMAN	Histone H2B type 1-K	HIST1H2BK	3	3	102.61	4.46058e-05	0.131264	0.116611	-3.01231	4.417	3.91783	2.05915	-5.07147
sp|P33778|H2B1B_HUMAN	Histone H2B type 1-B	HIST1H2BB	1	1	30.79	0.0758298	3.65383	0.873421	1.17863	151.365	13.541	6.3655	-5.18687
sp|Q9NSB2|KRT84_HUMAN	Keratin, type II cuticular Hb4	KRT84	3	2	158.65	0.00822826	0.0101226	0.109725	-4.06072	14.9913	113.935	6.0104	-10.0711
